# Supplementary material for: Orphenadrinium picrate picric acid
Source: Acta Crystallogr Sect E Struct Rep Online. 2010 Feb 24;66(Pt 3):o682–3. doi: 10.1107/S1600536810006379 (PMC2983644; doi:10.1107/S1600536810006379)
Supplement: Supplementary file 1 [file e-66-0o682-sup1.cif]

##############################################################################
###                                                                        ###
###        Electronic paper (Acta Crystallographica Section E)             ###
###                                                                        ###
##############################################################################
#                                                                            #
# This CIF contains the data in a paper accepted for publication in Acta     #
# Crystallographica Section E. It conforms to the requirements of Notes      #
# for Authors for Section E, and has been peer reviewed under the auspices   #
# of the IUCr Commission on Journals.                                        #
#                                                                            #
# Full details of the Crystallographic Information File format               #
# are given in the paper "The Crystallographic Information File (CIF):       #
# a New Standard Archive File for Crystallography" by S. R. Hall, F. H.      #
# Allen and I. D. Brown [Acta Cryst. (1991), A47, 655-685].                  #
#                                                                            #
# The current version of the core CIF dictionary is obtainable from          #
# ftp://ftp.iucr.org/pub/cif_core.dic. The current version number is 2.4.    #
#                                                                            #
# Software is freely available for graphical display of the structure(s) in  #
# this CIF.  For information consult the CIF home page http://www.iucr.org/  #
# cif/home.html                                                              #
#                                                                            #
# This file may be used for bona fide research purposes within the           #
# scientific community so long as proper attribution is given to the journal # 
# article from which it was obtained.                                        #
#                                                                            #
##############################################################################
                                             
data_global
_audit_creation_method     'form.cif (version 2.0)'
_journal_data_validation_number     ?
_journal_date_recd_electronic     2010-02-17
_journal_date_accepted     2010-02-18
_journal_name_full     'Acta Crystallographica, Section E'
_journal_year     2010
_journal_volume     66
_journal_issue      3
_journal_page_first     o682
_journal_page_last     o683
_journal_paper_category     QO
_journal_coeditor_code     CI5037
_publ_contact_author_name     'Prof. Fun, Hoong-Kun'
_publ_contact_author_address
;
      X-ray Crystallography Unit
      School of Physics
      Universiti Sains Malaysia
      11800 USM, Penang
      MALAYSIA
;
_publ_contact_author_email     'hkfun@usm.my'
_publ_contact_author_fax     '604 6579150'
_publ_contact_author_phone     '604 6533652'
_publ_section_title
;
Orphenadrinium picrate picric acid
;
loop_
    _publ_author_name
    _publ_author_footnote
    _publ_author_address
    'Hoong-Kun Fun'
;
      Thomson Reuters ResearcherID: A-3561-2009.
;
;
      X-ray Crystallography Unit
      School of Physics
      Universiti Sains Malaysia
      11800 USM, Penang
      Malaysia
;
    'Madhukar Hemamalini' ?
;
      X-ray Crystallography Unit
      School of Physics
      Universiti Sains Malaysia
      11800 USM, Penang
      Malaysia
;
    'B. P. Siddaraju' ?
;
      Department of Chemistry
      V. V. Puram College of Science
      Bangalore 560 004
      India
;
    'H. S. Yathirajan' ?
;
      Deapartment of Studies in Chemistry
      University of Mysore
      Manasagangotri
      Mysore 570 006
      India
;
    'B. Narayana' ?
;
      Department of Studies in Chemistry
      Mangalore University
      Mangalagangotri 574 199
      India
;
data_I
_audit_creation_method     SHELXL-97
_chemical_name_systematic
;
N,N-dimethyl-2-[(2-methylphenyl)
phenylmethoxy]ethanaminium picrate picric acid
;
_chemical_name_common
;
Orphenadrinium picrate picric acid
;
_chemical_formula_moiety     'C18 H24 N O +, C6 H2 N3 O7 -, C6 H3 N3 O7'
_chemical_formula_sum     'C30 H29 N7 O15'
_chemical_formula_iupac     'C18 H24 N O +, C6 H2 N3 O7 -, C6 H3 N3 O7'
_chemical_formula_weight     727.60
_chemical_melting_point     ?
_symmetry_cell_setting     Monoclinic
_symmetry_space_group_name_H-M     'P 21/c'
_symmetry_space_group_name_Hall     '-P 2ybc'
loop_
    _symmetry_equiv_pos_as_xyz
    'x, y, z'
    '-x, y+1/2, -z+1/2'
    '-x, -y, -z'
    'x, -y-1/2, z-1/2'
_cell_length_a     11.1914(9)
_cell_length_b     12.4481(10)
_cell_length_c     22.6127(19)
_cell_angle_alpha     90.00
_cell_angle_beta     93.6010(10)
_cell_angle_gamma     90.00
_cell_volume     3144.0(4)
_cell_formula_units_Z     4
_cell_measurement_reflns_used     8774
_cell_measurement_theta_min     2.44
_cell_measurement_theta_max     30.02
_cell_measurement_temperature     100.00(10)
_exptl_crystal_description     Block
_exptl_crystal_colour     yellow
_exptl_crystal_size_max     0.34
_exptl_crystal_size_mid     0.25
_exptl_crystal_size_min     0.18
_exptl_crystal_density_diffrn     1.537
_exptl_crystal_density_meas     ?
_exptl_crystal_density_method     'not measured'
_exptl_crystal_F_000     1512
_exptl_absorpt_coefficient_mu     0.126
_exptl_absorpt_correction_type     multi-scan
_exptl_absorpt_process_details     '(SADABS; Bruker, 2009)'
_exptl_absorpt_correction_T_min     0.9586
_exptl_absorpt_correction_T_max     0.9775
_exptl_special_details
;
The crystal was placed in the cold stream of an Oxford Cryosystems Cobra
open-flow nitrogen cryostat (Cosier & Glazer, 1986) operating at
100.0(1) K.
;
_diffrn_ambient_temperature     100.00(10)
_diffrn_radiation_type     MoK\a
_diffrn_radiation_wavelength     0.71073
_diffrn_radiation_source     'fine-focus sealed tube'
_diffrn_radiation_monochromator     graphite
_diffrn_measurement_device_type
;
Bruker APEX DUO CCD area-detector diffractometer
;
_diffrn_measurement_method     '\f and \w scans'
_diffrn_detector_area_resol_mean     .
_diffrn_reflns_number     34841
_diffrn_reflns_av_R_equivalents     0.0387
_diffrn_reflns_av_sigmaI/netI     0.0383
_diffrn_reflns_theta_min     1.80
_diffrn_reflns_theta_max     30.18
_diffrn_reflns_theta_full     30.18
_diffrn_measured_fraction_theta_max     0.988
_diffrn_measured_fraction_theta_full     0.988
_diffrn_reflns_limit_h_min     -15
_diffrn_reflns_limit_h_max     15
_diffrn_reflns_limit_k_min     -17
_diffrn_reflns_limit_k_max     16
_diffrn_reflns_limit_l_min     -30
_diffrn_reflns_limit_l_max     31
_diffrn_standards_number     0
_diffrn_standards_interval_count     .
_diffrn_standards_interval_time     .
_diffrn_standards_decay_%     ?
_refine_special_details
;
 Refinement of F^2^ against ALL reflections.  The weighted R-factor wR and
 goodness of fit S are based on F^2^, conventional R-factors R are based
 on F, with F set to zero for negative F^2^. The threshold expression of
 F^2^ > 2sigma(F^2^) is used only for calculating R-factors(gt) etc. and is
 not relevant to the choice of reflections for refinement.  R-factors based
 on F^2^ are statistically about twice as large as those based on F, and R-
 factors based on ALL data will be even larger.
;
_reflns_number_total     9224
_reflns_number_gt     6851
_reflns_threshold_expression     I>2s(I)
_refine_ls_structure_factor_coef     Fsqd
_refine_ls_matrix_type     full
_refine_ls_R_factor_all     0.0677
_refine_ls_R_factor_gt     0.0441
_refine_ls_wR_factor_gt     0.1127
_refine_ls_wR_factor_ref     0.1269
_refine_ls_goodness_of_fit_ref     1.019
_refine_ls_restrained_S_all     1.019
_refine_ls_number_reflns     9224
_refine_ls_number_parameters     480
_refine_ls_number_restraints     0
_refine_ls_hydrogen_treatment     mixed
_refine_ls_weighting_scheme     calc
_refine_ls_weighting_details
         'calc w=1/[\s^2^(Fo^2^)+(0.0621P)^2^+1.1401P] where P=(Fo^2^+2Fc^2^)/3'
_atom_sites_solution_hydrogens     geom
_atom_sites_solution_primary     direct
_atom_sites_solution_secondary     difmap
_refine_ls_shift/su_max     0.001
_refine_ls_shift/su_mean     <0.001
_refine_diff_density_max     0.561
_refine_diff_density_min     -0.466
_refine_ls_extinction_method     none
_refine_ls_extinction_coef     ?
loop_
    _atom_type_symbol
    _atom_type_description
    _atom_type_scat_dispersion_real
    _atom_type_scat_dispersion_imag
    _atom_type_scat_source
    'C' 'C' 0.0033 0.0016
                         'International Tables Vol C Tables 4.2.6.8 and 6.1.1.4'
    'H' 'H' 0.0000 0.0000
                         'International Tables Vol C Tables 4.2.6.8 and 6.1.1.4'
    'N' 'N' 0.0061 0.0033
                         'International Tables Vol C Tables 4.2.6.8 and 6.1.1.4'
    'O' 'O' 0.0106 0.0060
                         'International Tables Vol C Tables 4.2.6.8 and 6.1.1.4'
_computing_data_collection     'APEX2 (Bruker, 2009)'
_computing_cell_refinement     'SAINT (Bruker, 2009)'
_computing_data_reduction     'SAINT (Bruker, 2009)'
_computing_structure_solution     'SHELXTL (Sheldrick, 2008)'
_computing_structure_refinement     'SHELXTL (Sheldrick, 2008)'
_computing_molecular_graphics     'SHELXTL (Sheldrick, 2008)'
_computing_publication_material
                             'SHELXTL (Sheldrick, 2008) and PLATON (Spek, 2009)'
loop_
    _atom_site_type_symbol
    _atom_site_label
    _atom_site_fract_x
    _atom_site_fract_y
    _atom_site_fract_z
    _atom_site_U_iso_or_equiv
    _atom_site_adp_type
    _atom_site_calc_flag
    _atom_site_refinement_flags
    _atom_site_occupancy
    _atom_site_disorder_assembly
    _atom_site_disorder_group
    O O1A 0.29799(8) 0.35411(8) 0.45233(4) 0.0182(2) Uani d . 1 . .
    O O2A 0.26460(9) 0.14380(9) 0.43358(6) 0.0318(3) Uani d . 1 . .
    O O3A 0.08488(11) 0.09425(10) 0.41005(8) 0.0455(4) Uani d . 1 . .
    O O4A -0.19368(9) 0.32322(10) 0.30733(6) 0.0324(3) Uani d . 1 . .
    O O5A -0.16667(10) 0.49561(10) 0.30775(6) 0.0312(3) Uani d . 1 . .
    O O6A 0.19194(10) 0.64682(9) 0.40080(5) 0.0255(2) Uani d . 1 . .
    O O7A 0.34962(9) 0.54552(9) 0.40303(5) 0.0236(2) Uani d . 1 . .
    N N1A 0.16227(10) 0.16434(10) 0.41499(6) 0.0193(2) Uani d . 1 . .
    N N2A -0.13373(10) 0.40319(11) 0.31998(6) 0.0229(3) Uani d . 1 . .
    N N3A 0.24039(10) 0.55773(10) 0.40000(5) 0.0177(2) Uani d . 1 . .
    C C1A 0.20748(11) 0.36151(11) 0.41721(6) 0.0149(3) Uani d . 1 . .
    C C2A 0.12853(11) 0.27347(11) 0.39928(6) 0.0156(3) Uani d . 1 . .
    C C3A 0.01861(11) 0.28696(12) 0.36858(6) 0.0179(3) Uani d . 1 . .
    H H3AA -0.0302 0.2280 0.3596 0.021 Uiso calc R 1 . .
    C C4A -0.01768(11) 0.38852(12) 0.35144(6) 0.0180(3) Uani d . 1 . .
    C C5A 0.05516(12) 0.47732(12) 0.36265(6) 0.0177(3) Uani d . 1 . .
    H H5AA 0.0303 0.5453 0.3500 0.021 Uiso calc R 1 . .
    C C6A 0.16441(11) 0.46326(11) 0.39269(6) 0.0156(3) Uani d . 1 . .
    O O1B 0.97430(9) 0.90711(9) 0.97661(5) 0.0211(2) Uani d . 1 . .
    O O2B 0.77967(10) 0.99530(9) 0.93846(5) 0.0260(2) Uani d . 1 . .
    O O3B 0.63236(9) 0.90050(9) 0.90035(6) 0.0278(3) Uani d . 1 . .
    O O4B 0.65060(9) 0.52065(9) 0.89499(5) 0.0262(2) Uani d . 1 . .
    O O5B 0.82135(10) 0.43835(9) 0.90729(5) 0.0248(2) Uani d . 1 . .
    O O6B 1.17444(9) 0.64338(9) 0.97116(5) 0.0243(2) Uani d . 1 . .
    O O7B 1.14073(9) 0.78048(9) 1.02692(5) 0.0217(2) Uani d . 1 . .
    N N1B 0.73404(10) 0.90814(10) 0.92275(6) 0.0201(2) Uani d . 1 . .
    N N2B 0.75924(10) 0.51912(10) 0.90699(5) 0.0181(2) Uani d . 1 . .
    N N3B 1.10999(10) 0.71454(10) 0.98881(5) 0.0174(2) Uani d . 1 . .
    C C1B 0.92362(11) 0.81618(11) 0.95787(6) 0.0153(3) Uani d . 1 . .
    C C2B 0.80552(11) 0.81061(11) 0.93132(6) 0.0164(3) Uani d . 1 . .
    C C3B 0.75193(11) 0.71467(12) 0.91434(6) 0.0168(3) Uani d . 1 . .
    H H3BA 0.6737 0.7129 0.8979 0.020 Uiso calc R 1 . .
    C C4B 0.81729(11) 0.62166(11) 0.92236(6) 0.0159(3) Uani d . 1 . .
    C C5B 0.93580(11) 0.62156(11) 0.94473(6) 0.0161(3) Uani d . 1 . .
    H H5BA 0.9799 0.5582 0.9475 0.019 Uiso calc R 1 . .
    C C6B 0.98593(11) 0.71820(11) 0.96275(6) 0.0153(3) Uani d . 1 . .
    O O8 0.41316(8) 0.30752(8) 0.32088(4) 0.0186(2) Uani d . 1 . .
    N N4 0.50481(10) 0.24548(10) 0.44887(5) 0.0170(2) Uani d . 1 . .
    C C7 0.49369(13) 0.30347(13) 0.19733(7) 0.0230(3) Uani d . 1 . .
    H H7A 0.4506 0.2408 0.2031 0.028 Uiso calc R 1 . .
    C C8 0.58017(14) 0.30557(16) 0.15569(7) 0.0300(4) Uani d . 1 . .
    H H8A 0.5954 0.2441 0.1340 0.036 Uiso calc R 1 . .
    C C9 0.64370(14) 0.39915(17) 0.14640(7) 0.0341(4) Uani d . 1 . .
    H H9A 0.7009 0.4006 0.1183 0.041 Uiso calc R 1 . .
    C C10 0.62187(14) 0.48991(17) 0.17894(8) 0.0325(4) Uani d . 1 . .
    H H10A 0.6643 0.5527 0.1727 0.039 Uiso calc R 1 . .
    C C11 0.53631(13) 0.48776(14) 0.22113(7) 0.0247(3) Uani d . 1 . .
    H H11A 0.5225 0.5490 0.2432 0.030 Uiso calc R 1 . .
    C C12 0.47145(12) 0.39479(12) 0.23045(6) 0.0186(3) Uani d . 1 . .
    C C13 0.38138(11) 0.39039(12) 0.27850(6) 0.0174(3) Uani d . 1 . .
    H H13A 0.3829 0.4596 0.2992 0.021 Uiso calc R 1 . .
    C C14 0.25466(12) 0.37030(12) 0.25284(6) 0.0187(3) Uani d . 1 . .
    C C15 0.18191(13) 0.45666(13) 0.23244(6) 0.0217(3) Uani d . 1 . .
    C C16 0.06643(13) 0.43435(15) 0.20804(7) 0.0263(3) Uani d . 1 . .
    H H16A 0.0179 0.4909 0.1944 0.032 Uiso calc R 1 . .
    C C17 0.02249(13) 0.33060(16) 0.20362(7) 0.0286(4) Uani d . 1 . .
    H H17A -0.0545 0.3178 0.1873 0.034 Uiso calc R 1 . .
    C C18 0.09432(13) 0.24604(15) 0.22372(7) 0.0262(3) Uani d . 1 . .
    H H18A 0.0657 0.1760 0.2209 0.031 Uiso calc R 1 . .
    C C19 0.20997(13) 0.26597(13) 0.24823(7) 0.0224(3) Uani d . 1 . .
    H H19A 0.2578 0.2088 0.2617 0.027 Uiso calc R 1 . .
    C C20 0.52997(12) 0.32655(13) 0.34831(7) 0.0230(3) Uani d . 1 . .
    H H20A 0.5310 0.3945 0.3694 0.028 Uiso calc R 1 . .
    H H20B 0.5881 0.3304 0.3183 0.028 Uiso calc R 1 . .
    C C21 0.56231(12) 0.23669(12) 0.39088(6) 0.0195(3) Uani d . 1 . .
    H H21A 0.5389 0.1690 0.3723 0.023 Uiso calc R 1 . .
    H H21B 0.6486 0.2355 0.3985 0.023 Uiso calc R 1 . .
    C C22 0.51695(13) 0.14244(14) 0.48196(7) 0.0270(3) Uani d . 1 . .
    H H22A 0.4817 0.0855 0.4582 0.040 Uiso calc R 1 . .
    H H22B 0.4768 0.1480 0.5181 0.040 Uiso calc R 1 . .
    H H22C 0.6002 0.1273 0.4910 0.040 Uiso calc R 1 . .
    C C23 0.55619(13) 0.33515(14) 0.48613(8) 0.0274(3) Uani d . 1 . .
    H H23A 0.5169 0.3381 0.5226 0.041 Uiso calc R 1 . .
    H H23B 0.5445 0.4018 0.4653 0.041 Uiso calc R 1 . .
    H H23C 0.6403 0.3232 0.4945 0.041 Uiso calc R 1 . .
    C C24 0.22435(15) 0.57185(14) 0.23662(8) 0.0297(4) Uani d . 1 . .
    H H24A 0.1601 0.6189 0.2235 0.045 Uiso calc R 1 . .
    H H24B 0.2904 0.5815 0.2121 0.045 Uiso calc R 1 . .
    H H24C 0.2495 0.5882 0.2770 0.045 Uiso calc R 1 . .
    H H1N4 0.4270(16) 0.2605(15) 0.4420(8) 0.022(4) Uiso d . 1 . .
    H H1OB 0.914(3) 0.964(2) 0.9690(13) 0.077(9) Uiso d . 1 . .
loop_
    _atom_site_aniso_label
    _atom_site_aniso_U_11
    _atom_site_aniso_U_22
    _atom_site_aniso_U_33
    _atom_site_aniso_U_12
    _atom_site_aniso_U_13
    _atom_site_aniso_U_23
    O1A 0.0146(4) 0.0210(5) 0.0186(5) 0.0008(4) -0.0020(4) -0.0019(4)
    O2A 0.0215(5) 0.0204(6) 0.0521(8) 0.0028(4) -0.0079(5) 0.0023(5)
    O3A 0.0318(6) 0.0223(7) 0.0799(11) -0.0109(5) -0.0165(7) 0.0081(7)
    O4A 0.0176(5) 0.0352(7) 0.0434(7) -0.0039(5) -0.0069(5) -0.0041(6)
    O5A 0.0226(5) 0.0316(7) 0.0383(7) 0.0064(5) -0.0072(5) 0.0054(5)
    O6A 0.0285(5) 0.0156(5) 0.0331(6) 0.0009(4) 0.0071(5) -0.0015(4)
    O7A 0.0166(4) 0.0241(6) 0.0300(6) -0.0042(4) 0.0002(4) -0.0033(5)
    N1A 0.0167(5) 0.0174(6) 0.0238(6) -0.0011(4) 0.0005(4) 0.0002(5)
    N2A 0.0144(5) 0.0309(7) 0.0231(6) 0.0014(5) -0.0012(4) -0.0009(5)
    N3A 0.0196(5) 0.0179(6) 0.0157(6) -0.0017(4) 0.0026(4) -0.0022(5)
    C1A 0.0130(5) 0.0173(7) 0.0147(6) 0.0000(5) 0.0034(4) -0.0022(5)
    C2A 0.0144(5) 0.0154(7) 0.0171(6) 0.0007(5) 0.0021(5) -0.0002(5)
    C3A 0.0137(5) 0.0208(7) 0.0194(7) -0.0023(5) 0.0028(5) -0.0026(5)
    C4A 0.0116(5) 0.0240(7) 0.0182(7) 0.0005(5) -0.0012(5) -0.0004(5)
    C5A 0.0171(6) 0.0193(7) 0.0169(6) 0.0033(5) 0.0024(5) 0.0010(5)
    C6A 0.0157(5) 0.0157(6) 0.0158(6) -0.0019(5) 0.0033(5) -0.0019(5)
    O1B 0.0189(4) 0.0162(5) 0.0282(6) -0.0028(4) 0.0020(4) -0.0043(4)
    O2B 0.0260(5) 0.0148(5) 0.0375(7) -0.0002(4) 0.0045(5) -0.0014(5)
    O3B 0.0183(5) 0.0240(6) 0.0407(7) 0.0041(4) -0.0022(4) 0.0031(5)
    O4B 0.0192(5) 0.0237(6) 0.0346(6) -0.0067(4) -0.0071(4) 0.0016(5)
    O5B 0.0277(5) 0.0157(5) 0.0304(6) 0.0002(4) -0.0020(4) -0.0001(4)
    O6B 0.0175(4) 0.0266(6) 0.0289(6) 0.0042(4) 0.0022(4) -0.0047(5)
    O7B 0.0193(4) 0.0233(6) 0.0221(5) -0.0036(4) -0.0025(4) -0.0050(4)
    N1B 0.0188(5) 0.0164(6) 0.0254(6) 0.0012(4) 0.0046(5) 0.0016(5)
    N2B 0.0203(5) 0.0157(6) 0.0179(6) -0.0031(4) -0.0013(4) 0.0007(5)
    N3B 0.0149(5) 0.0198(6) 0.0174(6) -0.0019(4) 0.0011(4) 0.0002(5)
    C1B 0.0155(5) 0.0156(6) 0.0153(6) -0.0026(5) 0.0043(5) -0.0011(5)
    C2B 0.0159(5) 0.0153(6) 0.0183(6) 0.0015(5) 0.0034(5) 0.0005(5)
    C3B 0.0147(5) 0.0190(7) 0.0168(6) -0.0020(5) 0.0015(5) 0.0010(5)
    C4B 0.0181(6) 0.0146(6) 0.0149(6) -0.0033(5) 0.0010(5) -0.0005(5)
    C5B 0.0171(6) 0.0161(6) 0.0151(6) 0.0001(5) 0.0014(5) 0.0003(5)
    C6B 0.0126(5) 0.0172(6) 0.0160(6) -0.0015(5) 0.0010(4) -0.0002(5)
    O8 0.0160(4) 0.0225(5) 0.0170(5) 0.0011(4) -0.0023(4) 0.0033(4)
    N4 0.0119(5) 0.0211(6) 0.0175(6) 0.0006(4) -0.0019(4) -0.0009(5)
    C7 0.0231(6) 0.0270(8) 0.0187(7) 0.0070(6) -0.0006(5) -0.0007(6)
    C8 0.0263(7) 0.0432(10) 0.0202(7) 0.0137(7) -0.0004(6) -0.0055(7)
    C9 0.0198(6) 0.0622(13) 0.0205(8) 0.0027(7) 0.0033(6) -0.0003(8)
    C10 0.0247(7) 0.0484(11) 0.0242(8) -0.0097(7) 0.0017(6) 0.0040(8)
    C11 0.0236(6) 0.0303(8) 0.0200(7) -0.0031(6) 0.0009(6) -0.0009(6)
    C12 0.0161(5) 0.0246(7) 0.0149(6) 0.0044(5) -0.0009(5) 0.0012(5)
    C13 0.0177(6) 0.0191(7) 0.0152(6) 0.0031(5) 0.0007(5) 0.0008(5)
    C14 0.0170(6) 0.0251(7) 0.0140(6) 0.0042(5) 0.0024(5) -0.0003(5)
    C15 0.0211(6) 0.0290(8) 0.0151(6) 0.0075(6) 0.0031(5) 0.0019(6)
    C16 0.0199(6) 0.0407(10) 0.0184(7) 0.0111(6) 0.0018(5) 0.0033(6)
    C17 0.0172(6) 0.0504(11) 0.0180(7) 0.0016(6) 0.0001(5) -0.0016(7)
    C18 0.0230(7) 0.0350(9) 0.0207(7) -0.0049(6) 0.0019(6) -0.0037(7)
    C19 0.0217(6) 0.0259(8) 0.0195(7) 0.0027(6) 0.0006(5) -0.0008(6)
    C20 0.0170(6) 0.0291(8) 0.0224(7) -0.0016(6) -0.0038(5) 0.0061(6)
    C21 0.0173(6) 0.0238(7) 0.0172(7) 0.0054(5) -0.0001(5) 0.0000(6)
    C22 0.0224(7) 0.0326(9) 0.0259(8) 0.0047(6) 0.0007(6) 0.0110(7)
    C23 0.0172(6) 0.0350(9) 0.0294(8) -0.0003(6) -0.0026(6) -0.0137(7)
    C24 0.0345(8) 0.0284(9) 0.0261(8) 0.0094(7) 0.0003(6) 0.0032(7)
_geom_special_details
;
 All esds (except the esd in the dihedral angle between two l.s. planes)
 are estimated using the full covariance matrix.  The cell esds are taken
 into account individually in the estimation of esds in distances, angles
 and torsion angles; correlations between esds in cell parameters are only
 used when they are defined by crystal symmetry.  An approximate (isotropic)
 treatment of cell esds is used for estimating esds involving l.s. planes.
;
loop_
    _geom_bond_atom_site_label_1
    _geom_bond_atom_site_label_2
    _geom_bond_site_symmetry_2
    _geom_bond_distance
    _geom_bond_publ_flag
    O1A C1A . 1.2507(16) ?
    O2A N1A . 1.2219(15) ?
    O3A N1A . 1.2296(16) ?
    O4A N2A . 1.2243(18) ?
    O5A N2A . 1.2342(18) ?
    O6A N3A . 1.2351(16) ?
    O7A N3A . 1.2295(15) ?
    N1A C2A . 1.4482(18) ?
    N2A C4A . 1.4527(17) ?
    N3A C6A . 1.4545(18) ?
    C1A C2A . 1.4495(19) ?
    C1A C6A . 1.4528(19) ?
    C2A C3A . 1.3842(18) ?
    C3A C4A . 1.376(2) ?
    C3A H3AA . 0.93 ?
    C4A C5A . 1.387(2) ?
    C5A C6A . 1.3720(19) ?
    C5A H5AA . 0.93 ?
    O1B C1B . 1.3237(17) ?
    O1B H1OB . 0.99(3) ?
    O2B N1B . 1.2416(17) ?
    O3B N1B . 1.2200(16) ?
    O4B N2B . 1.2290(15) ?
    O5B N2B . 1.2222(16) ?
    O6B N3B . 1.2249(15) ?
    O7B N3B . 1.2238(16) ?
    N1B C2B . 1.4601(18) ?
    N2B C4B . 1.4642(18) ?
    N3B C6B . 1.4745(16) ?
    C1B C6B . 1.4059(19) ?
    C1B C2B . 1.4186(18) ?
    C2B C3B . 1.380(2) ?
    C3B C4B . 1.3754(19) ?
    C3B H3BA . 0.93 ?
    C4B C5B . 1.3895(18) ?
    C5B C6B . 1.3782(19) ?
    C5B H5BA . 0.93 ?
    O8 C20 . 1.4311(16) ?
    O8 C13 . 1.4375(17) ?
    N4 C22 . 1.487(2) ?
    N4 C23 . 1.4919(19) ?
    N4 C21 . 1.5004(18) ?
    N4 H1N4 . 0.894(18) ?
    C7 C12 . 1.392(2) ?
    C7 C8 . 1.392(2) ?
    C7 H7A . 0.93 ?
    C8 C9 . 1.388(3) ?
    C8 H8A . 0.93 ?
    C9 C10 . 1.378(3) ?
    C9 H9A . 0.93 ?
    C10 C11 . 1.394(2) ?
    C10 H10A . 0.93 ?
    C11 C12 . 1.389(2) ?
    C11 H11A . 0.93 ?
    C12 C13 . 1.5288(19) ?
    C13 C14 . 1.5188(19) ?
    C13 H13A . 0.98 ?
    C14 C19 . 1.393(2) ?
    C14 C15 . 1.409(2) ?
    C15 C16 . 1.401(2) ?
    C15 C24 . 1.512(2) ?
    C16 C17 . 1.383(3) ?
    C16 H16A . 0.93 ?
    C17 C18 . 1.384(2) ?
    C17 H17A . 0.93 ?
    C18 C19 . 1.398(2) ?
    C18 H18A . 0.93 ?
    C19 H19A . 0.93 ?
    C20 C21 . 1.505(2) ?
    C20 H20A . 0.97 ?
    C20 H20B . 0.97 ?
    C21 H21A . 0.97 ?
    C21 H21B . 0.97 ?
    C22 H22A . 0.96 ?
    C22 H22B . 0.96 ?
    C22 H22C . 0.96 ?
    C23 H23A . 0.96 ?
    C23 H23B . 0.96 ?
    C23 H23C . 0.96 ?
    C24 H24A . 0.96 ?
    C24 H24B . 0.96 ?
    C24 H24C . 0.96 ?
loop_
    _geom_angle_atom_site_label_1
    _geom_angle_atom_site_label_2
    _geom_angle_atom_site_label_3
    _geom_angle_site_symmetry_1
    _geom_angle_site_symmetry_3
    _geom_angle
    _geom_angle_publ_flag
    O2A N1A O3A . . 121.49(13) ?
    O2A N1A C2A . . 120.33(12) ?
    O3A N1A C2A . . 118.17(12) ?
    O4A N2A O5A . . 123.64(12) ?
    O4A N2A C4A . . 118.18(13) ?
    O5A N2A C4A . . 118.18(13) ?
    O7A N3A O6A . . 123.09(12) ?
    O7A N3A C6A . . 118.59(12) ?
    O6A N3A C6A . . 118.27(11) ?
    O1A C1A C2A . . 125.25(13) ?
    O1A C1A C6A . . 122.86(12) ?
    C2A C1A C6A . . 111.75(11) ?
    C3A C2A N1A . . 116.53(12) ?
    C3A C2A C1A . . 123.74(13) ?
    N1A C2A C1A . . 119.71(11) ?
    C4A C3A C2A . . 119.34(13) ?
    C4A C3A H3AA . . 120.3 ?
    C2A C3A H3AA . . 120.3 ?
    C3A C4A C5A . . 121.39(12) ?
    C3A C4A N2A . . 119.50(13) ?
    C5A C4A N2A . . 119.10(13) ?
    C6A C5A C4A . . 118.94(13) ?
    C6A C5A H5AA . . 120.5 ?
    C4A C5A H5AA . . 120.5 ?
    C5A C6A C1A . . 124.35(12) ?
    C5A C6A N3A . . 116.71(12) ?
    C1A C6A N3A . . 118.94(11) ?
    C1B O1B H1OB . . 106.4(17) ?
    O3B N1B O2B . . 122.90(12) ?
    O3B N1B C2B . . 118.64(12) ?
    O2B N1B C2B . . 118.47(12) ?
    O5B N2B O4B . . 124.64(12) ?
    O5B N2B C4B . . 118.17(11) ?
    O4B N2B C4B . . 117.19(12) ?
    O7B N3B O6B . . 124.70(12) ?
    O7B N3B C6B . . 118.47(11) ?
    O6B N3B C6B . . 116.81(12) ?
    O1B C1B C6B . . 121.08(12) ?
    O1B C1B C2B . . 123.12(12) ?
    C6B C1B C2B . . 115.80(12) ?
    C3B C2B C1B . . 122.49(13) ?
    C3B C2B N1B . . 117.24(12) ?
    C1B C2B N1B . . 120.24(12) ?
    C4B C3B C2B . . 118.26(12) ?
    C4B C3B H3BA . . 120.9 ?
    C2B C3B H3BA . . 120.9 ?
    C3B C4B C5B . . 122.44(13) ?
    C3B C4B N2B . . 118.56(12) ?
    C5B C4B N2B . . 119.00(12) ?
    C6B C5B C4B . . 117.94(13) ?
    C6B C5B H5BA . . 121.0 ?
    C4B C5B H5BA . . 121.0 ?
    C5B C6B C1B . . 122.91(12) ?
    C5B C6B N3B . . 116.54(12) ?
    C1B C6B N3B . . 120.54(12) ?
    C20 O8 C13 . . 110.56(11) ?
    C22 N4 C23 . . 109.96(12) ?
    C22 N4 C21 . . 110.26(12) ?
    C23 N4 C21 . . 112.14(12) ?
    C22 N4 H1N4 . . 108.9(12) ?
    C23 N4 H1N4 . . 106.1(12) ?
    C21 N4 H1N4 . . 109.3(12) ?
    C12 C7 C8 . . 120.25(16) ?
    C12 C7 H7A . . 119.9 ?
    C8 C7 H7A . . 119.9 ?
    C9 C8 C7 . . 120.18(16) ?
    C9 C8 H8A . . 119.9 ?
    C7 C8 H8A . . 119.9 ?
    C10 C9 C8 . . 119.84(15) ?
    C10 C9 H9A . . 120.1 ?
    C8 C9 H9A . . 120.1 ?
    C9 C10 C11 . . 120.14(17) ?
    C9 C10 H10A . . 119.9 ?
    C11 C10 H10A . . 119.9 ?
    C12 C11 C10 . . 120.51(16) ?
    C12 C11 H11A . . 119.7 ?
    C10 C11 H11A . . 119.7 ?
    C11 C12 C7 . . 119.07(13) ?
    C11 C12 C13 . . 120.78(13) ?
    C7 C12 C13 . . 120.08(13) ?
    O8 C13 C14 . . 108.81(11) ?
    O8 C13 C12 . . 110.66(11) ?
    C14 C13 C12 . . 112.08(11) ?
    O8 C13 H13A . . 108.4 ?
    C14 C13 H13A . . 108.4 ?
    C12 C13 H13A . . 108.4 ?
    C19 C14 C15 . . 119.31(13) ?
    C19 C14 C13 . . 120.28(13) ?
    C15 C14 C13 . . 120.40(13) ?
    C16 C15 C14 . . 118.53(15) ?
    C16 C15 C24 . . 119.42(14) ?
    C14 C15 C24 . . 122.04(13) ?
    C17 C16 C15 . . 121.91(15) ?
    C17 C16 H16A . . 119.0 ?
    C15 C16 H16A . . 119.0 ?
    C16 C17 C18 . . 119.33(14) ?
    C16 C17 H17A . . 120.3 ?
    C18 C17 H17A . . 120.3 ?
    C17 C18 C19 . . 119.97(16) ?
    C17 C18 H18A . . 120.0 ?
    C19 C18 H18A . . 120.0 ?
    C14 C19 C18 . . 120.94(15) ?
    C14 C19 H19A . . 119.5 ?
    C18 C19 H19A . . 119.5 ?
    O8 C20 C21 . . 109.30(12) ?
    O8 C20 H20A . . 109.8 ?
    C21 C20 H20A . . 109.8 ?
    O8 C20 H20B . . 109.8 ?
    C21 C20 H20B . . 109.8 ?
    H20A C20 H20B . . 108.3 ?
    N4 C21 C20 . . 113.93(12) ?
    N4 C21 H21A . . 108.8 ?
    C20 C21 H21A . . 108.8 ?
    N4 C21 H21B . . 108.8 ?
    C20 C21 H21B . . 108.8 ?
    H21A C21 H21B . . 107.7 ?
    N4 C22 H22A . . 109.5 ?
    N4 C22 H22B . . 109.5 ?
    H22A C22 H22B . . 109.5 ?
    N4 C22 H22C . . 109.5 ?
    H22A C22 H22C . . 109.5 ?
    H22B C22 H22C . . 109.5 ?
    N4 C23 H23A . . 109.5 ?
    N4 C23 H23B . . 109.5 ?
    H23A C23 H23B . . 109.5 ?
    N4 C23 H23C . . 109.5 ?
    H23A C23 H23C . . 109.5 ?
    H23B C23 H23C . . 109.5 ?
    C15 C24 H24A . . 109.5 ?
    C15 C24 H24B . . 109.5 ?
    H24A C24 H24B . . 109.5 ?
    C15 C24 H24C . . 109.5 ?
    H24A C24 H24C . . 109.5 ?
    H24B C24 H24C . . 109.5 ?
loop_
    _geom_torsion_atom_site_label_1
    _geom_torsion_atom_site_label_2
    _geom_torsion_atom_site_label_3
    _geom_torsion_atom_site_label_4
    _geom_torsion_site_symmetry_1
    _geom_torsion_site_symmetry_2
    _geom_torsion_site_symmetry_3
    _geom_torsion_site_symmetry_4
    _geom_torsion
    _geom_torsion_publ_flag
    O2A N1A C2A C3A . . . . 168.43(13) ?
    O3A N1A C2A C3A . . . . -12.8(2) ?
    O2A N1A C2A C1A . . . . -13.2(2) ?
    O3A N1A C2A C1A . . . . 165.56(14) ?
    O1A C1A C2A C3A . . . . 168.56(13) ?
    C6A C1A C2A C3A . . . . -7.27(18) ?
    O1A C1A C2A N1A . . . . -9.7(2) ?
    C6A C1A C2A N1A . . . . 174.46(11) ?
    N1A C2A C3A C4A . . . . -178.86(12) ?
    C1A C2A C3A C4A . . . . 2.8(2) ?
    C2A C3A C4A C5A . . . . 2.0(2) ?
    C2A C3A C4A N2A . . . . -179.11(12) ?
    O4A N2A C4A C3A . . . . -3.2(2) ?
    O5A N2A C4A C3A . . . . 176.42(13) ?
    O4A N2A C4A C5A . . . . 175.66(13) ?
    O5A N2A C4A C5A . . . . -4.7(2) ?
    C3A C4A C5A C6A . . . . -1.5(2) ?
    N2A C4A C5A C6A . . . . 179.62(12) ?
    C4A C5A C6A C1A . . . . -3.9(2) ?
    C4A C5A C6A N3A . . . . 176.24(12) ?
    O1A C1A C6A C5A . . . . -168.09(13) ?
    C2A C1A C6A C5A . . . . 7.87(18) ?
    O1A C1A C6A N3A . . . . 11.76(19) ?
    C2A C1A C6A N3A . . . . -172.28(11) ?
    O7A N3A C6A C5A . . . . -150.15(13) ?
    O6A N3A C6A C5A . . . . 27.39(18) ?
    O7A N3A C6A C1A . . . . 29.99(18) ?
    O6A N3A C6A C1A . . . . -152.48(12) ?
    O1B C1B C2B C3B . . . . -177.10(13) ?
    C6B C1B C2B C3B . . . . 3.62(19) ?
    O1B C1B C2B N1B . . . . 0.8(2) ?
    C6B C1B C2B N1B . . . . -178.46(12) ?
    O3B N1B C2B C3B . . . . -1.22(19) ?
    O2B N1B C2B C3B . . . . 178.99(13) ?
    O3B N1B C2B C1B . . . . -179.25(13) ?
    O2B N1B C2B C1B . . . . 0.97(19) ?
    C1B C2B C3B C4B . . . . -1.6(2) ?
    N1B C2B C3B C4B . . . . -179.57(12) ?
    C2B C3B C4B C5B . . . . -2.4(2) ?
    C2B C3B C4B N2B . . . . 177.23(12) ?
    O5B N2B C4B C3B . . . . 171.21(13) ?
    O4B N2B C4B C3B . . . . -9.23(19) ?
    O5B N2B C4B C5B . . . . -9.11(19) ?
    O4B N2B C4B C5B . . . . 170.45(12) ?
    C3B C4B C5B C6B . . . . 4.1(2) ?
    N2B C4B C5B C6B . . . . -175.54(12) ?
    C4B C5B C6B C1B . . . . -1.9(2) ?
    C4B C5B C6B N3B . . . . 177.26(12) ?
    O1B C1B C6B C5B . . . . 178.87(13) ?
    C2B C1B C6B C5B . . . . -1.84(19) ?
    O1B C1B C6B N3B . . . . -0.22(19) ?
    C2B C1B C6B N3B . . . . 179.08(11) ?
    O7B N3B C6B C5B . . . . -148.70(13) ?
    O6B N3B C6B C5B . . . . 29.92(17) ?
    O7B N3B C6B C1B . . . . 30.44(18) ?
    O6B N3B C6B C1B . . . . -150.94(13) ?
    C12 C7 C8 C9 . . . . -0.8(2) ?
    C7 C8 C9 C10 . . . . 0.6(2) ?
    C8 C9 C10 C11 . . . . 0.1(3) ?
    C9 C10 C11 C12 . . . . -0.6(2) ?
    C10 C11 C12 C7 . . . . 0.4(2) ?
    C10 C11 C12 C13 . . . . 177.33(14) ?
    C8 C7 C12 C11 . . . . 0.3(2) ?
    C8 C7 C12 C13 . . . . -176.63(13) ?
    C20 O8 C13 C14 . . . . -177.11(11) ?
    C20 O8 C13 C12 . . . . 59.33(15) ?
    C11 C12 C13 O8 . . . . -120.56(14) ?
    C7 C12 C13 O8 . . . . 56.29(17) ?
    C11 C12 C13 C14 . . . . 117.78(15) ?
    C7 C12 C13 C14 . . . . -65.37(17) ?
    O8 C13 C14 C19 . . . . -29.84(17) ?
    C12 C13 C14 C19 . . . . 92.88(16) ?
    O8 C13 C14 C15 . . . . 151.37(13) ?
    C12 C13 C14 C15 . . . . -85.91(16) ?
    C19 C14 C15 C16 . . . . 0.0(2) ?
    C13 C14 C15 C16 . . . . 178.78(12) ?
    C19 C14 C15 C24 . . . . 179.42(14) ?
    C13 C14 C15 C24 . . . . -1.8(2) ?
    C14 C15 C16 C17 . . . . 0.1(2) ?
    C24 C15 C16 C17 . . . . -179.37(14) ?
    C15 C16 C17 C18 . . . . -0.1(2) ?
    C16 C17 C18 C19 . . . . 0.1(2) ?
    C15 C14 C19 C18 . . . . 0.0(2) ?
    C13 C14 C19 C18 . . . . -178.82(13) ?
    C17 C18 C19 C14 . . . . 0.0(2) ?
    C13 O8 C20 C21 . . . . -178.14(12) ?
    C22 N4 C21 C20 . . . . 166.36(12) ?
    C23 N4 C21 C20 . . . . -70.75(15) ?
    O8 C20 C21 N4 . . . . -78.40(16) ?
loop_
    _geom_hbond_atom_site_label_D
    _geom_hbond_atom_site_label_H
    _geom_hbond_atom_site_label_A
    _geom_hbond_site_symmetry_A
    _geom_hbond_distance_DH
    _geom_hbond_distance_HA
    _geom_hbond_distance_DA
    _geom_hbond_angle_DHA
    _geom_hbond_publ_flag
    N4 H1N4 O1A . 0.90(2) 1.88(2) 2.6860(15) 149(2) yes
    N4 H1N4 O2A . 0.90(2) 2.32(2) 2.9718(16) 129(2) yes
    O1B H1OB O2B . 0.99(3) 1.66(3) 2.5412(15) 146(3) yes
    C5B H5BA O3A 4_666 0.93 2.41 3.2833(19) 156 yes
    C9 H9A O6B 3_766 0.93 2.59 3.4884(19) 163 yes
    C20 H20B O4A 1_655 0.97 2.47 3.2841(17) 141 yes
    C23 H23C O7B 2_746 0.96 2.58 3.4901(18) 158 yes
