# Supplementary material for: Orphenadrinium picrate picric acid
Source: Acta Crystallogr Sect E Struct Rep Online. 2010 Feb 24;66(Pt 3):o682–3. doi: 10.1107/S1600536810006379 (PMC2983644; doi:10.1107/S1600536810006379)
Supplement: Supplementary file 2 [file e-66-0o682-Isup2.hkl]

#
# h,k,l, Fc-squared, Fo-squared, sigma(Fo-squared) and status flag
#
data_I
_shelx_title ' yhs104m in P2(1)/c (100K)'
_shelx_refln_list_code          4
_shelx_F_calc_maximum      514.32
_exptl_crystal_F_000      1512.00
_reflns_d_resolution_high  0.7068
 
loop_
 _symmetry_equiv_pos_as_xyz
 'x, y, z'
 '-x, y+1/2, -z+1/2'
 '-x, -y, -z'
 'x, -y-1/2, z-1/2'
 
_cell_length_a    11.1914
_cell_length_b    12.4481
_cell_length_c    22.6127
_cell_angle_alpha  90.000
_cell_angle_beta   93.601
_cell_angle_gamma  90.000
 
_shelx_F_squared_multiplier     1.000
 
loop_
 _refln_index_h
 _refln_index_k
 _refln_index_l
 _refln_F_squared_calc
 _refln_F_squared_meas
 _refln_F_squared_sigma
 _refln_observed_status
   1   0   0     8150.07     7911.53    231.48 o
   2   0   0     1606.18     1592.50     37.53 o
   3   0   0    33777.11    33356.83    692.40 o
   5   0   0    12773.61    13061.01    225.60 o
   6   0   0     4254.74     4513.08     83.16 o
   7   0   0     2883.37     3034.20     59.53 o
   8   0   0      192.18      196.67     10.35 o
   9   0   0      666.68      600.69     17.78 o
  10   0   0      160.69      183.60     11.52 o
  11   0   0     1683.50     1474.94     33.07 o
  12   0   0      348.10      238.65     16.98 o
  13   0   0      192.14      168.94     22.05 o
  14   0   0       11.77       12.45      9.39 o
  15   0   0       14.01        7.86      9.80 o
   1   1   0    10930.66    10482.50    293.03 o
   2   1   0     1474.43     1363.01     19.69 o
   3   1   0     1113.07      975.25     33.76 o
   5   1   0     6579.00     6383.73     80.60 o
   6   1   0     2675.79     2778.49     35.41 o
   7   1   0     1192.13     1128.19     17.88 o
   8   1   0      887.91      891.35     16.46 o
   9   1   0        2.49       -3.24      3.86 o
  10   1   0      177.64      138.55      7.67 o
  11   1   0       52.67       45.66      6.00 o
  12   1   0        0.01       -2.64      5.03 o
  13   1   0      247.30      229.74     12.22 o
  14   1   0      100.28      111.27     12.12 o
  15   1   0      129.89      140.25     11.24 o
   0   2   0     1198.18     1247.85     28.47 o
   1   2   0       57.55       52.02      3.80 o
   2   2   0    20451.13    19034.77    280.31 o
   3   2   0     7430.81     7251.64    108.60 o
   5   2   0     1579.45     1570.43     22.99 o
   6   2   0      383.79      445.42      9.44 o
   7   2   0     4943.75     4678.66     57.28 o
   8   2   0        8.04        3.83      3.46 o
   9   2   0      371.34      331.90     10.25 o
  10   2   0     3528.12     3109.39     46.46 o
  11   2   0      284.37      266.82     11.84 o
  12   2   0        8.57       11.43      5.43 o
  13   2   0      551.76      525.89     19.54 o
  14   2   0      138.52      146.36     10.94 o
  15   2   0       42.34       59.55      9.04 o
   1   3   0      182.60      226.74      6.33 o
   2   3   0      461.00      448.47      9.75 o
   3   3   0     4689.73     4452.83     69.34 o
   4   3   0     2769.18     2319.21     39.21 o
   5   3   0     1273.46     1271.08     21.21 o
   6   3   0      236.41      273.63      8.04 o
   7   3   0       30.95       28.22      4.21 o
   8   3   0      232.89      170.12      8.83 o
   9   3   0       19.50       12.19      6.32 o
  10   3   0     1765.68     1596.49     28.37 o
  11   3   0      101.79       74.54      7.65 o
  12   3   0       22.65       11.85      6.10 o
  13   3   0      136.37      142.32     10.37 o
  14   3   0       18.19       19.81      6.89 o
  15   3   0      192.58      203.85     13.32 o
   0   4   0     1201.55     1232.26     31.09 o
   1   4   0       32.77       29.70      3.16 o
   2   4   0      820.48      896.44     15.94 o
   3   4   0     1060.25     1092.58     18.94 o
   4   4   0     1547.26     1533.17     32.96 o
   5   4   0        0.25        3.52      3.43 o
   6   4   0       22.74       15.02      2.89 o
   7   4   0      101.78       91.69      6.52 o
   8   4   0      499.61      463.09     18.43 o
   9   4   0     1928.44     1876.44     31.37 o
  10   4   0      119.22      119.73      8.63 o
  11   4   0     1077.52      997.33     22.04 o
  12   4   0      172.24      150.70     11.09 o
  13   4   0        0.24        4.49      6.85 o
  14   4   0       95.77      113.08     11.33 o
  15   4   0      195.29      217.68     15.30 o
   1   5   0      949.87      849.95     15.42 o
   2   5   0     1988.89     2266.67     30.92 o
   3   5   0     1753.38     1672.62     54.42 o
   4   5   0      885.07      824.98     24.37 o
   5   5   0        2.70       -0.72      2.54 o
   6   5   0      508.34      484.84     17.65 o
   8   5   0      233.35      221.61     11.02 o
   9   5   0       53.81       54.32      7.35 o
  10   5   0       22.65       28.74      6.58 o
  11   5   0      128.33      113.96      9.90 o
  12   5   0       34.97       40.50      8.00 o
  13   5   0      128.12      131.47     11.43 o
  14   5   0       18.59       40.23     13.87 o
  15   5   0        4.56       12.68      9.59 o
   0   6   0      690.43      631.78     30.41 o
   1   6   0     1549.61     1438.07     26.54 o
   2   6   0     3163.86     3402.99     49.45 o
   3   6   0     2768.50     2584.68     47.39 o
   4   6   0      465.55      488.17     13.78 o
   5   6   0     2170.69     2301.52     37.36 o
   6   6   0      416.84      284.23     80.45 o
   7   6   0        0.52       -2.87      5.11 o
   8   6   0     2931.97     2800.17     46.57 o
   9   6   0      279.69      303.68     14.26 o
  10   6   0       16.26       16.79      7.80 o
  11   6   0       54.60       55.59      8.45 o
  12   6   0        5.26        3.73      7.49 o
  13   6   0       37.15       26.53      9.21 o
  14   6   0      106.10      103.20     17.34 o
   1   7   0      526.81      521.64     13.03 o
   2   7   0      497.71      563.17     13.40 o
   3   7   0       23.14       26.57      4.03 o
   4   7   0       22.96       25.74      5.75 o
   5   7   0      477.12      462.86     14.07 o
   6   7   0       83.88       85.68      8.88 o
   7   7   0       52.60       56.77      7.49 o
   8   7   0     1085.97     1051.22     24.15 o
   9   7   0       13.87       15.39      7.73 o
  10   7   0      590.43      551.37     18.08 o
  11   7   0      474.64      510.52     18.12 o
  12   7   0       95.49      102.74     11.94 o
  13   7   0        5.71       12.09      9.09 o
  14   7   0       23.87       38.57     10.80 o
   0   8   0     1607.89     1602.32     53.49 o
   1   8   0       73.53       65.12      7.67 o
   2   8   0      222.44      259.59     10.42 o
   3   8   0       14.57       20.21      4.69 o
   4   8   0      162.84      139.10      9.10 o
   5   8   0      159.16      138.13      9.49 o
   6   8   0       62.16       43.78      8.21 o
   7   8   0      102.25       94.47      8.77 o
   8   8   0      356.18      304.49     13.88 o
   9   8   0       41.90       33.46      7.61 o
  10   8   0       20.96       26.92     10.22 o
  11   8   0       20.72       28.03      8.73 o
  12   8   0      248.04      305.99     18.89 o
  13   8   0       62.45       69.95     16.47 o
  14   8   0        4.74        4.69     11.34 o
   1   9   0     1205.61     1200.71     23.66 o
   2   9   0      426.53      379.79     25.14 o
   3   9   0     2071.01     1919.03     38.13 o
   4   9   0       44.92       78.15      8.24 o
   5   9   0       48.92       30.75      8.06 o
   6   9   0       87.13      100.54      8.97 o
   7   9   0      327.99      364.39     14.91 o
   8   9   0       30.17       28.52      8.92 o
   9   9   0        6.34        8.98      8.16 o
  10   9   0      213.31      210.81     23.37 o
  11   9   0       74.77       79.80     13.68 o
  12   9   0       76.47      103.70     13.32 o
  13   9   0      279.30      287.76     19.43 o
   0  10   0      554.27      582.04     24.96 o
   1  10   0       89.30       84.10      8.59 o
   2  10   0     2065.93     2038.87     40.82 o
   3  10   0     1236.95     1219.48     33.14 o
   4  10   0      203.52      214.13     13.30 o
   5  10   0      103.27       77.87      8.91 o
   6  10   0      375.26      356.89     14.58 o
   7  10   0       11.79       20.65      8.44 o
   8  10   0     1226.11     1149.77     37.33 o
   9  10   0       94.48       96.27     14.79 o
  10  10   0        9.81       -0.81      8.36 o
  11  10   0       65.00       88.68     12.69 o
  12  10   0       70.05       75.93     12.78 o
   1  11   0     1876.41     1871.89     40.29 o
   2  11   0       92.92      104.87     11.15 o
   3  11   0      100.64       98.16     10.99 o
   4  11   0      962.22      824.88     24.20 o
   5  11   0      545.64      462.63     30.35 o
   6  11   0     1396.49     1283.50     38.80 o
   7  11   0      191.10      179.17     14.38 o
   8  11   0      213.98      198.46     15.36 o
   9  11   0       36.65       29.94     10.16 o
  10  11   0      149.29      169.64     15.55 o
  11  11   0       70.76      103.97     14.09 o
  12  11   0       18.81       45.12     20.64 o
   0  12   0        7.28       16.47     13.50 o
   1  12   0      150.02      164.94     13.05 o
   2  12   0       63.06       35.06      9.59 o
   3  12   0      193.92      188.05     13.58 o
   4  12   0       56.38       82.67     13.04 o
   5  12   0       75.16       45.46     12.08 o
   6  12   0       40.54       39.10     11.79 o
   7  12   0       54.04       73.06     13.61 o
   8  12   0       58.82       24.57      9.87 o
   9  12   0       10.20       29.27     10.42 o
  10  12   0        6.59        0.61     10.11 o
  11  12   0        5.22        5.31     12.42 o
   1  13   0      518.36      549.45     21.98 o
   2  13   0      330.80      288.88     19.21 o
   3  13   0      127.33      127.14     14.86 o
   4  13   0       82.34       70.19     16.58 o
   5  13   0      206.85      197.36     17.83 o
   6  13   0      258.43      271.02     28.81 o
   7  13   0       47.87       58.96     14.05 o
   8  13   0       65.19       54.70     16.36 o
   9  13   0        2.21       14.72     13.43 o
  10  13   0       28.47       43.35     15.99 o
   0  14   0       41.28       65.76     24.01 o
   1  14   0      337.34      297.76     21.47 o
   2  14   0     1279.32     1311.80     49.83 o
   3  14   0      135.27      120.72     15.23 o
   4  14   0      481.51      555.58     26.44 o
   5  14   0        8.22        7.53     12.81 o
   6  14   0       21.40       13.86     34.27 o
   7  14   0      209.16      199.71     28.10 o
   8  14   0       46.07       73.36     20.85 o
   9  14   0      179.77      183.04     21.15 o
   1  15   0       48.72       35.29     17.19 o
   2  15   0      348.83      391.86     38.24 o
   3  15   0      521.95      562.08     35.92 o
   4  15   0      526.52      513.00     27.42 o
   5  15   0      384.25      432.74     26.76 o
   6  15   0       20.17       26.52     14.24 o
   7  15   0       18.34       37.35     25.33 o
   8  15   0       29.29       64.39     16.66 o
   0  16   0       73.03       55.41     26.90 o
   1  16   0      181.91      219.85     25.46 o
   2  16   0       19.90        0.11     16.62 o
   3  16   0      332.60      424.53     33.61 o
   4  16   0       44.86       41.74     18.88 o
   5  16   0       78.98       96.69     17.53 o
   6  16   0      104.39      145.40     41.68 o
   1  17   0       42.51       40.35     26.54 o
   2  17   0        4.89      -15.60     15.60 o
   3  17   0        3.13      -12.95     16.83 o
 -15   1   1       44.65       42.12      8.36 o
 -14   1   1      356.42      342.54     15.56 o
 -13   1   1       23.46       13.18      6.10 o
 -12   1   1      342.81      333.21     12.56 o
 -11   1   1        0.00        5.04      4.66 o
 -10   1   1        6.31        7.05      4.19 o
  -9   1   1      717.86      728.77     14.99 o
  -8   1   1      182.24      154.05      7.53 o
  -7   1   1       10.74        2.17      2.99 o
  -6   1   1     2125.18     2180.91     31.12 o
  -5   1   1        5.69        9.98      2.82 o
  -4   1   1      270.39      206.99      9.36 o
  -3   1   1     5932.78     5634.17     76.25 o
  -2   1   1     1527.97     1547.70     20.33 o
  -1   1   1     1788.18     1816.83     36.53 o
   0   1   1     3130.43     3008.95     72.32 o
   1   1   1     7699.27     7051.72    146.61 o
   2   1   1      136.26      163.38      3.90 o
   3   1   1      198.34      157.80      4.54 o
   4   1   1     1608.02     1549.34     26.58 o
   5   1   1     5117.76     4785.06     56.65 o
   6   1   1     2213.84     2335.64     36.41 o
   7   1   1      392.69      381.57     10.30 o
   8   1   1       19.99       38.11      4.50 o
   9   1   1      108.34       69.36      7.04 o
  10   1   1       28.54       29.01      5.03 o
  11   1   1      769.48      668.77     15.73 o
  12   1   1     1067.13      966.31     20.08 o
  13   1   1       72.47       80.07      8.42 o
  14   1   1        4.82       -3.10      5.96 o
  15   1   1       36.41       47.83      8.82 o
 -15   2   1      274.82      289.47     18.94 o
 -14   2   1        2.61       -3.15      7.61 o
 -13   2   1       19.03        9.93      5.79 o
 -12   2   1       11.74       11.53      5.41 o
 -11   2   1      403.95      371.85     13.13 o
 -10   2   1       15.58        9.60      5.22 o
  -9   2   1      443.81      438.82     12.52 o
  -8   2   1      544.78      518.43     12.70 o
  -7   2   1      469.51      412.89     11.63 o
  -6   2   1     1364.55     1338.91     21.04 o
  -5   2   1        3.52        0.91      1.88 o
  -4   2   1      283.78      333.53      9.03 o
  -3   2   1       51.81       48.52      2.81 o
  -2   2   1     1799.19     1530.06     25.66 o
  -1   2   1       81.62       67.99      2.53 o
   0   2   1    28374.28    28407.72    759.89 o
   1   2   1      870.20      839.92     12.82 o
   2   2   1    18050.93    17795.06    301.40 o
   3   2   1      105.44       92.47      3.97 o
   4   2   1        4.11       -1.53      1.53 o
   5   2   1     2939.19     3230.60     49.59 o
   6   2   1       45.20       29.22      3.57 o
   7   2   1       57.97       56.00      4.68 o
   8   2   1      239.28      279.76      8.80 o
   9   2   1      117.09      132.52      7.19 o
  10   2   1      102.30      116.81      8.01 o
  11   2   1     1285.95     1207.22     24.04 o
  12   2   1      109.60       96.95      8.42 o
  13   2   1        3.27        3.93      5.52 o
  14   2   1       22.84       14.84      7.03 o
  15   2   1       34.31       45.13      8.57 o
 -15   3   1      147.64      148.96     13.95 o
 -14   3   1        0.00        3.62      6.14 o
 -13   3   1       16.12       16.87      6.01 o
 -12   3   1      472.85      436.33     14.85 o
 -11   3   1      397.24      371.10     18.03 o
 -10   3   1       95.89      104.23      8.10 o
  -9   3   1      377.69      382.22     12.39 o
  -8   3   1      918.20      916.30     19.19 o
  -7   3   1      111.21      121.76      8.64 o
  -6   3   1      128.99      140.93      6.27 o
  -5   3   1       82.99      122.44      5.88 o
  -4   3   1       47.41       31.23      4.37 o
  -3   3   1      895.12      971.65     18.81 o
  -2   3   1     1221.36     1282.28     26.32 o
  -1   3   1      249.42      255.79      8.42 o
   0   3   1        4.45        4.97      3.89 o
   1   3   1     4247.91     3840.06     48.17 o
   2   3   1     1370.39     1274.60     19.52 o
   3   3   1     1504.19     1486.07     25.14 o
   4   3   1     1934.64     2062.99     34.12 o
   5   3   1     1092.41     1124.32     17.62 o
   6   3   1      188.77      164.08      7.03 o
   7   3   1       17.63       16.99      3.55 o
   8   3   1        6.83       -1.44      3.51 o
   9   3   1      892.32      864.38     18.51 o
  10   3   1      832.07      788.17     18.24 o
  11   3   1      720.84      724.72     18.13 o
  12   3   1     1462.82     1465.86     28.51 o
  13   3   1       74.80       96.94      9.05 o
  14   3   1      371.73      375.32     15.33 o
  15   3   1      185.22      178.62     13.09 o
 -15   4   1        4.38        8.96      9.79 o
 -14   4   1       48.32       51.16     10.19 o
 -13   4   1      196.50      218.42     13.44 o
 -12   4   1        2.41        9.34      6.87 o
 -11   4   1      163.03      149.10      9.85 o
 -10   4   1     1187.59     1160.41     23.38 o
  -9   4   1       91.80       82.70      8.01 o
  -8   4   1      548.79      519.01     19.55 o
  -7   4   1      710.08      718.41     18.00 o
  -6   4   1      304.45      292.10     10.18 o
  -5   4   1     1515.07     1321.93     23.44 o
  -4   4   1     7297.06     7118.56    126.94 o
  -3   4   1     1868.99     1783.08     28.16 o
  -2   4   1      206.70      178.06      7.81 o
  -1   4   1     1307.56     1339.60     19.22 o
   0   4   1     6824.70     6925.03    104.26 o
   1   4   1     1308.80     1377.08     24.03 o
   2   4   1        8.83       26.16      3.25 o
   3   4   1     1227.34     1091.13     55.97 o
   4   4   1        6.82        7.01      3.42 o
   5   4   1      551.97      519.72     11.20 o
   6   4   1       70.37       60.74      7.81 o
   7   4   1      985.87      897.76     19.84 o
   8   4   1     2793.65     2635.77     39.51 o
   9   4   1     2540.70     2410.82     37.78 o
  10   4   1       37.93       40.72      6.30 o
  11   4   1      226.75      220.28     11.34 o
  12   4   1      158.73      169.05     10.68 o
  13   4   1      110.59      105.81     10.59 o
  14   4   1      101.56      101.27     11.01 o
  15   4   1      102.85      118.42     11.93 o
 -15   5   1        1.96        6.88      9.29 o
 -14   5   1      114.59      138.11     12.36 o
 -13   5   1       90.11       90.47     10.11 o
 -12   5   1      280.98      275.87     14.59 o
 -11   5   1       10.44       32.32      7.32 o
 -10   5   1     1001.58      943.79     22.97 o
  -9   5   1     1595.06     1554.46     30.54 o
  -8   5   1     5173.81     4791.49     72.16 o
  -7   5   1        6.90        3.23      4.53 o
  -6   5   1       55.43       70.08      6.54 o
  -5   5   1        0.03       -0.94      3.23 o
  -4   5   1    11022.99    11781.78    159.60 o
  -3   5   1    11957.58    12709.59    191.26 o
  -2   5   1      221.55      110.24      5.82 o
  -1   5   1     3172.81     3334.41     53.27 o
   0   5   1      128.07      208.96      8.16 o
   1   5   1      588.96      521.96     19.24 o
   2   5   1      875.20      938.11     17.45 o
   3   5   1     3241.71     3691.40     48.01 o
   4   5   1     1096.86     1008.63     31.90 o
   5   5   1       76.92       90.16      6.93 o
   6   5   1        0.03        0.64      2.87 o
   8   5   1     1676.56     1691.15     31.36 o
   9   5   1       22.39       24.73      6.35 o
  10   5   1     1694.33     1550.62     31.09 o
  11   5   1       48.15       52.39     10.70 o
  12   5   1      366.92      382.23     17.22 o
  13   5   1       63.13       64.11     10.74 o
  14   5   1      117.38      133.94     18.58 o
  15   5   1      970.61     1022.26     32.40 o
 -14   6   1       49.90       60.30     11.57 o
 -13   6   1       54.19       40.55     10.11 o
 -12   6   1      354.47      350.39     26.28 o
 -11   6   1       24.76        9.63      6.85 o
 -10   6   1        2.51       -5.67      5.67 o
  -9   6   1     2714.40     2485.95     43.41 o
  -8   6   1       18.83       39.68      6.99 o
  -7   6   1      121.56      130.44      8.99 o
  -6   6   1       53.77       59.85      7.31 o
  -5   6   1     1362.82     1244.83     23.61 o
  -4   6   1      622.52      698.70     15.95 o
  -3   6   1     1023.51     1162.02     27.19 o
  -2   6   1     8410.89     9217.03    114.23 o
  -1   6   1      101.48       61.04      5.06 o
   0   6   1     1516.24     1740.49     30.89 o
   1   6   1      411.28      359.82     10.05 o
   2   6   1     2523.07     2978.62     43.82 o
   3   6   1     3947.16     4668.78     66.14 o
   4   6   1      186.42      165.49      7.99 o
   5   6   1      118.50      105.75      7.32 o
   6   6   1       12.41        2.94      4.14 o
   7   6   1        2.00        0.52      4.61 o
   8   6   1      396.32      362.63     14.64 o
   9   6   1      763.47      715.99     19.25 o
  10   6   1      166.72      161.00     11.02 o
  11   6   1       30.36       19.92      6.94 o
  12   6   1        8.15        7.09      7.94 o
  13   6   1       60.24       69.70     11.43 o
  14   6   1      161.68      205.37     16.53 o
 -14   7   1      167.64      198.55     16.76 o
 -13   7   1      193.82      181.36     18.20 o
 -12   7   1      396.40      422.56     20.61 o
 -11   7   1        4.48       -1.89      6.56 o
 -10   7   1      933.27      865.79     22.73 o
  -9   7   1     1081.02     1073.62     24.95 o
  -8   7   1      636.74      607.70     17.78 o
  -7   7   1        1.65       -5.51      5.51 o
  -6   7   1       26.34       14.12      5.64 o
  -5   7   1      122.78      122.18      8.42 o
  -4   7   1      451.37      403.09     12.66 o
  -3   7   1       61.34       55.10      6.12 o
  -2   7   1       58.63       64.86      5.60 o
  -1   7   1      873.48      832.02     17.42 o
   0   7   1      238.00      265.19     12.78 o
   1   7   1      672.09      700.51     15.24 o
   2   7   1       65.05      124.85      6.84 o
   3   7   1      113.97      119.36      5.94 o
   4   7   1     2567.19     2472.69     39.76 o
   5   7   1       37.02       29.52      6.92 o
   6   7   1      423.81      429.86     13.92 o
   7   7   1      511.79      481.56     15.39 o
   8   7   1     1223.69     1165.18     25.21 o
   9   7   1      235.93      222.92     12.22 o
  10   7   1     1259.50     1117.20     26.16 o
  11   7   1        5.03       10.70     11.33 o
  12   7   1        1.43        2.22      7.72 o
  13   7   1       23.83       28.02      9.80 o
  14   7   1       27.95       45.27     13.09 o
 -14   8   1        1.84        5.30     11.27 o
 -13   8   1       10.15       14.21     11.18 o
 -12   8   1     1024.19     1026.91     31.15 o
 -11   8   1      268.16      277.84     18.63 o
 -10   8   1      126.52      129.18     10.87 o
  -9   8   1      918.80      898.91     23.00 o
  -8   8   1      161.85      128.96     10.11 o
  -7   8   1       10.39        9.00      6.24 o
  -6   8   1      556.23      573.67     16.71 o
  -5   8   1        1.47        4.41      5.94 o
  -4   8   1       38.83       17.01      6.24 o
  -3   8   1       22.39       42.80      5.08 o
  -2   8   1     1098.69     1024.98     20.28 o
  -1   8   1      803.73      822.63     20.68 o
   0   8   1       21.16       24.39      7.77 o
   1   8   1      703.03      631.60     17.72 o
   2   8   1     2851.36     2769.08     42.77 o
   3   8   1       97.43       77.46      6.40 o
   4   8   1       27.16       38.05      7.34 o
   5   8   1        9.54       12.87      6.03 o
   6   8   1       11.84       22.11      6.75 o
   7   8   1      667.29      568.91     16.94 o
   8   8   1      783.97      697.38     19.16 o
   9   8   1      297.60      244.59     14.84 o
  10   8   1       18.30       10.03      8.05 o
  11   8   1      135.31      163.49     14.03 o
  12   8   1     1211.25     1288.23     41.53 o
  13   8   1        0.45       10.20      9.32 o
 -13   9   1        2.39       11.66     10.42 o
 -12   9   1       22.65       40.33     10.97 o
 -11   9   1      411.81      472.50     38.67 o
 -10   9   1        2.48        2.84      8.26 o
  -9   9   1      227.14      217.30     15.29 o
  -8   9   1      494.09      459.35     16.51 o
  -7   9   1      810.26      677.81     19.24 o
  -6   9   1     1250.49     1233.76     26.29 o
  -5   9   1        4.57        9.22      6.79 o
  -4   9   1       24.70       11.93      6.62 o
  -3   9   1      129.55      123.31     10.77 o
  -2   9   1        7.12        9.79      5.75 o
  -1   9   1     1904.26     1789.63     31.17 o
   0   9   1      181.41      171.77      9.47 o
   1   9   1      111.69      116.32      8.60 o
   2   9   1      451.06      486.92     17.30 o
   3   9   1      382.97      386.22     16.15 o
   4   9   1      248.63      224.11     12.96 o
   5   9   1     1338.22     1434.98     28.40 o
   6   9   1      232.13      257.71     12.53 o
   7   9   1      590.62      547.49     19.91 o
   8   9   1       73.39       47.84     10.02 o
   9   9   1      284.58      300.57     17.04 o
  10   9   1        3.12       -2.01     14.74 o
  11   9   1       25.13       51.03     13.92 o
  12   9   1      285.61      315.20     21.49 o
  13   9   1        5.93        4.81     14.20 o
 -12  10   1       31.17       39.88     11.55 o
 -11  10   1      359.81      358.73     20.76 o
 -10  10   1       41.66       32.16     13.73 o
  -9  10   1       17.38       31.36      9.76 o
  -8  10   1        7.69       -0.38      7.75 o
  -7  10   1       36.11       22.03      7.68 o
  -6  10   1      379.77      333.69     14.23 o
  -5  10   1       81.69       86.85      9.01 o
  -4  10   1       71.81       77.94     10.17 o
  -3  10   1      149.19      143.42     11.96 o
  -2  10   1      700.53      637.32     20.69 o
  -1  10   1       64.74       76.73      8.41 o
   0  10   1     2637.40     2586.92     38.96 o
   1  10   1     1109.82     1092.41     27.77 o
   2  10   1      959.50      970.96     25.24 o
   3  10   1      414.90      415.21     17.41 o
   4  10   1      471.27      389.22     16.77 o
   5  10   1      227.87      142.76     11.62 o
   6  10   1      673.01      583.68     22.37 o
   7  10   1      119.54      100.53     11.43 o
   8  10   1      308.76      322.60     17.77 o
   9  10   1       11.70        7.52      8.69 o
  10  10   1      323.86      331.43     25.25 o
  11  10   1       49.09       48.36     10.91 o
  12  10   1       50.07       72.45     14.03 o
 -12  11   1      268.88      323.16     20.99 o
 -11  11   1      276.65      273.95     22.28 o
 -10  11   1       77.71       84.41     12.59 o
  -9  11   1       48.23       54.96     16.72 o
  -8  11   1       59.08       79.48     16.68 o
  -7  11   1      154.45      137.09     12.87 o
  -6  11   1       48.60       39.85      9.57 o
  -5  11   1       42.06       35.05      9.29 o
  -4  11   1       39.11       39.45      9.34 o
  -3  11   1       73.60       65.86     10.23 o
  -2  11   1     1338.95     1296.29     30.93 o
  -1  11   1     4085.36     4045.85     70.73 o
   0  11   1     1151.18     1113.67     22.34 o
   1  11   1     3081.71     2918.54     53.89 o
   2  11   1      211.25      193.38     13.16 o
   3  11   1        4.12       38.43      9.10 o
   4  11   1     2610.97     2302.52     53.83 o
   5  11   1      408.69      441.98     23.43 o
   6  11   1      520.83      478.87     24.11 o
   7  11   1      339.50      321.29     17.95 o
   8  11   1       38.24       31.68      9.94 o
   9  11   1      119.84      139.92     13.82 o
  10  11   1      154.90      193.27     16.22 o
  11  11   1      233.03      265.32     18.95 o
  12  11   1       10.83       18.24     11.16 o
 -11  12   1       59.83       71.07     22.10 o
 -10  12   1       50.24       80.55     13.15 o
  -9  12   1       10.64       22.73     10.48 o
  -8  12   1      179.71      176.30     15.57 o
  -7  12   1      194.02      189.46     15.29 o
  -6  12   1      725.50      636.13     27.24 o
  -5  12   1      639.24      531.15     24.58 o
  -4  12   1       63.35       70.47     15.21 o
  -3  12   1      226.05      233.88     15.03 o
  -2  12   1        8.25        6.70      9.02 o
  -1  12   1      391.78      420.61     18.56 o
   0  12   1     1847.34     1794.11     39.46 o
   1  12   1      815.89      855.75     22.29 o
   2  12   1      246.74      279.58     27.89 o
   3  12   1       82.78       72.86     12.53 o
   4  12   1       13.31       -0.88      9.73 o
   5  12   1        0.02       17.65     10.88 o
   6  12   1      110.82      113.00     17.15 o
   7  12   1      146.69      155.64     16.68 o
   8  12   1       46.50       59.55     18.00 o
   9  12   1      111.20      122.90     14.47 o
  10  12   1        7.47       15.07     11.82 o
  11  12   1       73.84       95.81     14.57 o
 -10  13   1      328.99      414.24     23.55 o
  -9  13   1      118.27      114.64     14.96 o
  -8  13   1        9.40        7.11     12.13 o
  -7  13   1        0.27        2.08     16.60 o
  -6  13   1      107.27      115.91     15.61 o
  -5  13   1      209.99      201.34     18.26 o
  -4  13   1       14.69        1.57     10.71 o
  -3  13   1       27.67       26.50     11.87 o
  -2  13   1      289.62      259.32     16.18 o
  -1  13   1      134.13      186.81     16.18 o
   0  13   1       48.45       55.95     11.60 o
   1  13   1       14.19        4.22     11.49 o
   2  13   1       12.66       34.88     11.40 o
   3  13   1      178.38      163.71     15.59 o
   4  13   1       68.87       82.14     13.34 o
   5  13   1       33.55       55.78     12.73 o
   6  13   1        0.00        1.35     10.56 o
   7  13   1        5.62        9.08     14.08 o
   8  13   1      112.40      107.60     16.52 o
   9  13   1        1.45       13.22     13.19 o
  10  13   1      402.68      424.69     28.04 o
  -9  14   1      428.21      514.42     29.98 o
  -8  14   1       22.86       22.61     14.05 o
  -7  14   1       81.71       80.32     16.48 o
  -6  14   1      173.49      199.22     19.34 o
  -5  14   1      111.63       84.35     18.38 o
  -4  14   1      270.95      298.88     21.10 o
  -3  14   1        0.03        1.48     11.10 o
  -2  14   1      192.15      215.88     23.52 o
  -1  14   1        6.88       11.13     14.95 o
   0  14   1        0.79      -11.12     11.12 o
   1  14   1       43.21       28.40     13.36 o
   2  14   1        0.57       12.77     18.48 o
   3  14   1        0.31        0.16     10.52 o
   4  14   1      336.11      380.86     23.19 o
   5  14   1      128.47      117.80     18.97 o
   6  14   1       34.92       39.91     13.46 o
   7  14   1       43.86       38.43     30.91 o
   8  14   1        0.75      -12.43     12.43 o
   9  14   1        0.42        4.90     13.68 o
  -8  15   1       29.30       53.17     16.41 o
  -7  15   1       13.62       14.29     14.63 o
  -6  15   1       74.92       95.30     17.65 o
  -5  15   1        0.20       10.09     13.17 o
  -4  15   1        0.13       -9.26     11.82 o
  -3  15   1        5.28        2.64     20.07 o
  -2  15   1      171.95      211.23     27.22 o
  -1  15   1       74.41       85.76     25.39 o
   0  15   1      126.36      171.35     22.78 o
   1  15   1       12.40      -10.55     21.63 o
   2  15   1       14.17       11.11     13.61 o
   3  15   1       19.66        5.96     15.46 o
   4  15   1      129.75      203.46     19.68 o
   5  15   1       74.86      108.61     26.36 o
   6  15   1       38.01       23.10     13.90 o
   7  15   1      216.58      226.16     21.74 o
   8  15   1       63.02       54.36     30.03 o
  -6  16   1        6.95        7.08     19.61 o
  -5  16   1       21.24       -2.20     14.00 o
  -4  16   1       17.22       34.50     19.18 o
  -3  16   1      136.79      176.88     24.92 o
  -2  16   1       85.07       60.63     19.69 o
  -1  16   1        4.35       -9.53     16.30 o
   0  16   1        0.16      -15.81     15.81 o
   1  16   1      146.92      161.36     23.88 o
   2  16   1        0.02       26.81     34.30 o
   3  16   1       29.33        6.13     17.20 o
   4  16   1        0.09       -2.66     22.85 o
   5  16   1       87.23       43.04     19.76 o
   6  16   1       74.78      112.66     23.52 o
  -3  17   1       14.06      -16.12     16.12 o
  -2  17   1        3.02      -16.73     16.73 o
  -1  17   1       39.39       32.20     19.40 o
   0  17   1        5.65      -16.75     16.75 o
   1  17   1        5.42      -16.11     16.11 o
   2  17   1       23.46      -16.29     16.29 o
   3  17   1        2.28      -17.10     17.10 o
 -15   0   2      280.15      315.47     22.46 o
 -14   0   2      193.66      202.73     17.81 o
 -13   0   2        5.17        9.24      8.38 o
 -12   0   2      368.17      272.64     17.70 o
 -11   0   2      144.98      131.89     11.22 o
 -10   0   2      198.41      215.88     12.36 o
  -9   0   2      942.96      947.03     23.24 o
  -7   0   2     2911.60     2862.03     56.89 o
  -6   0   2     1218.44     1456.13     38.69 o
  -5   0   2      113.46       59.54      9.19 o
  -4   0   2      208.70      224.71     11.24 o
  -3   0   2     1316.80     1173.30     29.24 o
  -2   0   2       82.79        9.75      4.67 o
  -1   0   2    10125.80    10382.42    216.13 o
   0   0   2    12454.92    11558.86    710.57 o
   1   0   2     3693.74     4214.29     90.67 o
   2   0   2     9781.09    10795.85    184.13 o
   3   0   2      613.24      772.64     17.05 o
   4   0   2     3540.02     3708.58     82.27 o
   5   0   2     6100.90     6312.26    138.08 o
   6   0   2      224.64      229.69     10.29 o
   7   0   2      516.88      632.86     18.49 o
   8   0   2      887.28      991.00     32.38 o
   9   0   2      831.57      775.47     20.42 o
  10   0   2        0.42       -1.57      5.07 o
  11   0   2        0.22       -1.20      5.71 o
  12   0   2        6.29       12.55      7.76 o
  13   0   2      285.04      289.13     21.21 o
  14   0   2      100.19      110.20     13.77 o
  15   0   2       74.10       43.91     12.16 o
 -15   1   2       40.66       44.02      8.32 o
 -14   1   2       97.16      103.15      9.63 o
 -13   1   2       15.10       12.34      6.12 o
 -12   1   2       35.20       32.81      5.90 o
 -11   1   2      409.47      387.80     12.20 o
 -10   1   2       45.55       53.65      5.34 o
  -9   1   2       61.29       72.79      5.99 o
  -8   1   2      365.45      390.55     12.09 o
  -7   1   2     4891.71     5005.55     65.75 o
  -6   1   2     2135.26     2149.66     42.67 o
  -5   1   2        3.82       13.68      2.84 o
  -3   1   2    20789.96    20214.13    266.22 o
  -2   1   2     3462.93     3101.77     38.96 o
  -1   1   2       44.17       35.19      3.23 o
   0   1   2     2366.53     2286.05     34.65 o
   1   1   2       92.06       38.68      3.11 o
   2   1   2     2250.85     2131.20     25.27 o
   3   1   2      133.58      181.24      4.81 o
   4   1   2     4062.47     3823.70    202.45 o
   5   1   2     1394.41     1308.42     24.66 o
   6   1   2      325.33      311.88      8.60 o
   7   1   2     2163.88     2226.10     30.03 o
   8   1   2      372.89      362.34     11.79 o
   9   1   2      170.74      176.80      7.93 o
  10   1   2       87.76       84.47      6.32 o
  11   1   2      164.41      134.22      7.47 o
  12   1   2      249.37      237.12     10.67 o
  13   1   2      241.04      271.46     13.03 o
  14   1   2       14.11       20.02      6.96 o
  15   1   2        1.68        2.27      6.89 o
 -15   2   2       10.53        1.69      6.94 o
 -14   2   2        3.35        0.47      6.36 o
 -13   2   2       64.58       49.49      6.98 o
 -12   2   2       71.01       73.89      7.39 o
 -11   2   2       21.61       25.30      5.98 o
 -10   2   2      851.14      856.64     23.21 o
  -9   2   2      143.43      141.94      7.44 o
  -8   2   2      469.63      428.04     11.63 o
  -7   2   2     1588.72     1562.47     22.85 o
  -6   2   2      994.36      993.25     21.05 o
  -5   2   2       74.06       68.81      7.09 o
  -4   2   2        6.77        1.79      1.75 o
  -3   2   2      790.92      772.60     12.92 o
  -2   2   2       57.50      103.07     12.48 o
  -1   2   2      705.97      715.20     14.65 o
   0   2   2     9050.46     8787.11    129.44 o
   1   2   2     2293.11     2367.69     32.64 o
   2   2   2     4582.17     4377.64     66.07 o
   3   2   2    10222.52    10193.57    135.50 o
   4   2   2     4499.98     3941.98    152.84 o
   5   2   2     4503.18     4626.90     59.49 o
   6   2   2     1936.10     1751.50     24.07 o
   7   2   2      375.24      296.86      8.88 o
   8   2   2     1314.18     1311.87     22.92 o
   9   2   2      746.37      710.08     14.76 o
  10   2   2       99.69       79.33      7.05 o
  11   2   2       94.17       59.56      7.02 o
  12   2   2        0.26        3.09      5.38 o
  13   2   2      185.21      159.80      9.92 o
  14   2   2       26.78       25.24      7.19 o
  15   2   2      139.93      168.84     12.36 o
 -15   3   2      307.65      278.72     15.13 o
 -14   3   2       42.78       40.14      7.48 o
 -13   3   2        7.94        1.75      5.47 o
 -12   3   2      113.83      102.79      9.37 o
 -11   3   2       90.12       93.59     12.43 o
 -10   3   2     3109.37     2932.76     44.86 o
  -9   3   2        0.06       -2.12      4.62 o
  -8   3   2      536.47      521.09     19.11 o
  -7   3   2        0.70        1.08      2.56 o
  -6   3   2      881.32      844.25     14.21 o
  -5   3   2      110.21      113.18      6.34 o
  -4   3   2     1861.02     1836.23     60.69 o
  -3   3   2     1133.31     1139.65     21.37 o
  -2   3   2     4459.32     3788.25     88.82 o
  -1   3   2    21186.43    20236.25    429.34 o
   0   3   2     5329.86     5155.86    117.29 o
   1   3   2       86.16      161.87      6.27 o
   2   3   2     2680.11     2449.77     34.74 o
   4   3   2      575.23      454.70      9.73 o
   5   3   2      759.24      615.22     11.74 o
   6   3   2       10.67        6.04      2.73 o
   7   3   2     2023.94     1971.96     46.14 o
   8   3   2      471.26      412.92     11.87 o
   9   3   2      145.52      138.85      8.36 o
  10   3   2        1.05       10.81      5.07 o
  11   3   2      270.29      269.42     12.22 o
  12   3   2        1.56        3.90      5.53 o
  13   3   2      665.94      624.80     18.20 o
  14   3   2      172.17      177.76     12.29 o
  15   3   2      132.72      164.54     13.51 o
 -15   4   2       84.04      101.55     11.65 o
 -14   4   2      122.31      117.18     10.48 o
 -13   4   2        4.78        4.31      6.67 o
 -12   4   2        8.49       -2.47      6.19 o
 -11   4   2     2157.56     1956.99     42.68 o
 -10   4   2      175.23      187.61     11.23 o
  -9   4   2       22.44       18.37      7.16 o
  -8   4   2     1304.98     1237.71     27.93 o
  -7   4   2       17.03       13.36      4.76 o
  -6   4   2       75.85       65.50      5.91 o
  -5   4   2      101.50      133.80      8.25 o
  -4   4   2     1209.75     1091.73     26.35 o
  -3   4   2     4335.86     3832.39    138.76 o
  -2   4   2      205.67      225.94      9.04 o
  -1   4   2     4202.13     4307.87     54.37 o
   0   4   2     4138.58     4130.43     76.86 o
   1   4   2     7420.11     7698.42    115.26 o
   2   4   2       13.32        0.44      2.82 o
   3   4   2    10086.07    11047.20    147.60 o
   4   4   2      525.70      708.59     21.34 o
   5   4   2       78.33       59.15      4.59 o
   6   4   2      122.72      110.81      5.83 o
   7   4   2       56.16       36.20      5.36 o
   8   4   2     7258.72     6854.25     89.83 o
   9   4   2     3016.36     2842.02     42.88 o
  10   4   2      138.71      145.53      9.01 o
  11   4   2       99.49       93.85      8.29 o
  12   4   2       18.22       14.33      6.23 o
  13   4   2       15.69       14.65      7.27 o
  14   4   2        5.74       17.63     14.33 o
  15   4   2        0.78        5.62      8.31 o
 -15   5   2       54.87       66.84     12.15 o
 -14   5   2       62.87       82.20     13.34 o
 -13   5   2       16.00       32.02      8.20 o
 -12   5   2       16.98       13.71      7.02 o
 -11   5   2       37.96       53.45      8.52 o
 -10   5   2      940.20      827.25     21.38 o
  -9   5   2      175.07      181.77     10.82 o
  -8   5   2      621.22      565.85     16.48 o
  -7   5   2      155.73      173.55      9.55 o
  -6   5   2     1124.98     1176.55     27.04 o
  -5   5   2     1142.01     1071.28     22.96 o
  -4   5   2     3162.81     3345.42     49.82 o
  -3   5   2     4625.22     4982.11     70.56 o
  -2   5   2       37.48       17.43      3.36 o
  -1   5   2       17.04        8.28      6.12 o
   0   5   2     1021.33      842.91     20.42 o
   1   5   2    10425.52    10919.66    146.01 o
   2   5   2     9580.65     9865.79    135.32 o
   3   5   2     5257.93     5804.27     79.89 o
   4   5   2       77.53      150.39      8.39 o
   5   5   2        0.01        3.74      3.60 o
   6   5   2      547.92      312.13     24.89 o
   7   5   2      172.77      181.17     16.27 o
   8   5   2     1654.78     1614.65     30.26 o
   9   5   2     2972.31     2817.83     47.11 o
  10   5   2        4.53        2.83      5.89 o
  11   5   2       10.43       11.11      6.31 o
  12   5   2       10.63       13.83      6.83 o
  13   5   2      377.54      404.55     20.57 o
  14   5   2      128.26      135.52     15.28 o
  15   5   2        1.42       15.47     17.48 o
 -14   6   2      116.36      144.05     16.72 o
 -13   6   2      404.62      402.53     18.33 o
 -12   6   2      210.13      213.38     13.34 o
 -11   6   2       13.64       19.50      7.02 o
 -10   6   2      192.47      201.62     13.75 o
  -9   6   2      335.07      345.25     14.17 o
  -8   6   2     4779.00     4452.88     68.54 o
  -7   6   2      869.74      826.85     19.68 o
  -6   6   2      271.26      228.49     12.03 o
  -5   6   2       73.92      110.32      7.57 o
  -4   6   2      130.46      110.11      9.67 o
  -3   6   2     1213.69     1303.77     23.44 o
  -2   6   2     3355.28     3189.45     42.71 o
  -1   6   2      759.42      760.78     15.30 o
   0   6   2      130.64      202.85      9.94 o
   1   6   2      357.83      370.03     10.26 o
   2   6   2     5060.06     5143.06     80.20 o
   3   6   2       27.78       49.48      4.47 o
   4   6   2      276.56      332.25     14.58 o
   5   6   2      115.14      100.68      7.80 o
   7   6   2      171.33      154.92      9.28 o
   8   6   2      762.13      743.69     19.08 o
   9   6   2      110.83      108.41     12.99 o
  10   6   2      134.52      157.20     10.62 o
  11   6   2        1.87       -0.90      7.38 o
  12   6   2       19.60       25.41      8.80 o
  13   6   2       92.73      103.78     12.82 o
  14   6   2       52.27       48.01     10.86 o
 -14   7   2      206.65      226.90     17.56 o
 -13   7   2       41.25       34.80     10.29 o
 -12   7   2      365.29      359.62     20.05 o
 -11   7   2      482.79      469.35     22.42 o
 -10   7   2      635.06      650.06     19.60 o
  -9   7   2     1759.76     1709.39     33.65 o
  -8   7   2     2680.28     2513.03     43.48 o
  -7   7   2       58.51       59.42      7.68 o
  -6   7   2        0.87        1.91      5.08 o
  -5   7   2      169.47      163.58      9.32 o
  -4   7   2     1270.35     1380.09     25.75 o
  -3   7   2      931.69      857.74     18.56 o
  -2   7   2      199.08      224.68      8.53 o
  -1   7   2      111.29      163.66      7.87 o
   0   7   2      359.29      427.02     17.51 o
   1   7   2      133.27      124.59      7.60 o
   2   7   2      298.41      314.48     11.24 o
   3   7   2        0.41       -0.86      5.03 o
   4   7   2      286.93      294.50     13.58 o
   5   7   2      379.42      408.96     14.61 o
   6   7   2      335.60      366.99     14.64 o
   7   7   2      411.47      368.39     13.60 o
   8   7   2        2.20        4.46      5.78 o
   9   7   2      597.44      577.70     17.53 o
  10   7   2      256.72      235.66     14.97 o
  11   7   2       39.53       43.34     13.62 o
  12   7   2       88.45      132.70     13.31 o
  13   7   2       18.35       28.18      9.91 o
  14   7   2      184.27      250.94     18.56 o
 -14   8   2      585.20      653.77     26.71 o
 -13   8   2        0.67        8.75      9.76 o
 -12   8   2       33.61       28.50     10.00 o
 -11   8   2     1893.06     1863.46     38.21 o
 -10   8   2     1715.94     1664.31     41.76 o
  -9   8   2        4.12       13.96      6.94 o
  -8   8   2       42.26       11.08      6.77 o
  -7   8   2      621.72      597.10     17.64 o
  -6   8   2       61.55       54.08      7.77 o
  -5   8   2       65.64       69.69      8.09 o
  -4   8   2      776.24      833.99     19.58 o
  -3   8   2        5.29       -0.83      5.44 o
  -2   8   2      730.15      713.24     16.36 o
  -1   8   2       15.41       16.40      5.73 o
   0   8   2      674.22      721.38     18.31 o
   1   8   2      428.29      457.38     13.16 o
   2   8   2      644.98      723.57     16.48 o
   3   8   2      812.44      865.47     18.00 o
   4   8   2      872.16      911.37     22.37 o
   5   8   2        8.85        4.49      5.76 o
   6   8   2       51.52       63.62      7.61 o
   7   8   2        3.02        9.26      6.17 o
   8   8   2      185.73      176.85     12.79 o
   9   8   2      585.48      504.35     19.71 o
  10   8   2      108.69      100.08     11.36 o
  11   8   2        0.75        1.19      8.19 o
  12   8   2       38.60       29.62     10.17 o
  13   8   2      545.52      554.01     23.91 o
 -13   9   2      231.42      256.81     18.59 o
 -12   9   2      218.83      240.49     17.77 o
 -11   9   2       52.02       73.60     11.75 o
 -10   9   2        3.79       16.77     13.18 o
  -9   9   2      376.57      357.11     15.73 o
  -8   9   2       99.49      101.39      9.87 o
  -7   9   2        3.92       -2.40      6.23 o
  -6   9   2      580.52      516.95     16.58 o
  -5   9   2      457.92      401.14     16.42 o
  -4   9   2     1506.00     1462.93     28.71 o
  -3   9   2       18.02       10.49      7.80 o
  -2   9   2      543.19      472.13     14.19 o
  -1   9   2      694.95      643.72     17.90 o
   0   9   2       40.73       32.02      6.59 o
   1   9   2       34.78       55.79      7.13 o
   2   9   2     1093.29     1006.49     24.42 o
   3   9   2       34.15       55.95      8.67 o
   4   9   2      436.98      420.68     16.46 o
   5   9   2      188.25      221.06     11.55 o
   6   9   2      151.65      108.42     14.19 o
   7   9   2      308.71      316.80     16.42 o
   8   9   2       34.82       24.73      9.09 o
   9   9   2      289.69      251.16     16.40 o
  10   9   2       49.72       50.35     11.03 o
  11   9   2       65.86       60.38     11.01 o
  12   9   2       98.07      121.64     13.75 o
  13   9   2       27.68       44.94     11.65 o
 -12  10   2        0.77       24.04     10.56 o
 -11  10   2        3.75        6.28      9.44 o
 -10  10   2       10.37       11.05      9.04 o
  -9  10   2     2022.35     1999.90     44.95 o
  -8  10   2        5.07        2.35      7.17 o
  -7  10   2       21.98       13.74      7.21 o
  -6  10   2      209.02      177.81     11.49 o
  -5  10   2       31.14       31.11      7.67 o
  -4  10   2       72.32       67.47     10.12 o
  -3  10   2      593.50      652.64     21.43 o
  -2  10   2      169.69      206.54     13.46 o
  -1  10   2    13938.09    13403.50    183.06 o
   0  10   2      669.78      717.58     17.31 o
   1  10   2       20.70       25.54      7.39 o
   2  10   2      511.13      422.57     17.50 o
   3  10   2     5886.91     5669.63     93.45 o
   4  10   2       30.93        8.62      7.89 o
   5  10   2      347.39      280.69     17.61 o
   6  10   2     1595.44     1370.94     33.03 o
   7  10   2      469.81      411.01     18.44 o
   8  10   2        1.38       -0.27      7.91 o
   9  10   2        4.89        9.85      8.67 o
  10  10   2       19.97       32.99     16.02 o
  11  10   2       32.48       50.53     11.28 o
  12  10   2       34.69       48.97     13.76 o
 -12  11   2       28.56       32.82     11.97 o
 -11  11   2      438.60      444.01     22.92 o
 -10  11   2        3.71       16.11      9.89 o
  -9  11   2        5.33        3.96      8.20 o
  -8  11   2       84.25       61.75     11.17 o
  -7  11   2      987.01      912.53     27.51 o
  -6  11   2       82.97       55.27      8.92 o
  -5  11   2      232.73      195.63     13.99 o
  -4  11   2       25.09       40.75      9.64 o
  -3  11   2      529.43      544.12     22.11 o
  -2  11   2     1215.79     1257.15     30.50 o
  -1  11   2     1668.65     1576.66     46.25 o
   0  11   2     1009.13      950.82     20.57 o
   1  11   2      707.60      681.70     21.62 o
   2  11   2       53.13       47.17      9.38 o
   3  11   2       66.52       62.78     11.09 o
   4  11   2        0.90      -13.23     19.05 o
   5  11   2       30.50       11.05      9.92 o
   6  11   2      574.92      580.21     25.39 o
   7  11   2       22.55       15.57     10.43 o
   8  11   2       14.07       22.30      9.62 o
   9  11   2       21.26        9.05      9.23 o
  10  11   2       80.82       87.38     12.73 o
  11  11   2        0.37        1.28      9.58 o
  12  11   2      125.78      192.17     17.34 o
 -11  12   2        0.01       -4.59     12.02 o
 -10  12   2       92.96       99.72     14.01 o
  -9  12   2       10.89        2.15      9.39 o
  -8  12   2        3.61        2.33     10.74 o
  -7  12   2       17.58       24.11     14.58 o
  -6  12   2        6.05       23.42     11.52 o
  -5  12   2       36.41       45.84     11.84 o
  -4  12   2       94.10      100.12     12.08 o
  -3  12   2       32.16       32.43      9.92 o
  -2  12   2       26.56        7.97      9.11 o
  -1  12   2       14.74        4.38      8.77 o
   0  12   2       82.50       95.27     12.01 o
   1  12   2     1642.56     1550.30     31.33 o
   2  12   2      201.21      190.72     15.75 o
   3  12   2       41.92       55.67     11.67 o
   4  12   2      515.77      498.67     23.58 o
   5  12   2       12.23       24.57     11.26 o
   6  12   2       50.79       43.28     12.34 o
   7  12   2        5.59      -11.90     16.82 o
   8  12   2        8.48       -5.74     23.35 o
   9  12   2      237.40      225.40     17.19 o
  10  12   2      123.21      140.53     15.56 o
  11  12   2        1.74       15.09     11.13 o
 -10  13   2       76.91       77.76     14.63 o
  -9  13   2       20.53       26.08     11.75 o
  -8  13   2      155.11      145.22     17.79 o
  -7  13   2        0.23        6.41     11.87 o
  -6  13   2        7.83       13.66     11.80 o
  -5  13   2      300.42      314.66     27.30 o
  -4  13   2       38.99       21.87     29.59 o
  -3  13   2      253.70      242.23     16.08 o
  -2  13   2     1263.66     1312.91     37.37 o
  -1  13   2      948.25      963.04     28.51 o
   0  13   2        0.06        1.17     12.59 o
   1  13   2      283.05      265.38     19.90 o
   2  13   2       25.88       40.18     11.22 o
   3  13   2      708.66      753.25     37.22 o
   4  13   2       33.60       41.02     12.10 o
   5  13   2       12.18       -3.65     10.66 o
   6  13   2        9.63        3.74     13.56 o
   7  13   2        3.90        7.47     11.40 o
   8  13   2      182.18      213.85     20.37 o
   9  13   2      222.33      233.20     26.20 o
  10  13   2       24.47       45.89     14.91 o
  -9  14   2       53.33       43.40     15.71 o
  -8  14   2      107.01      112.02     18.02 o
  -7  14   2       22.53       38.39     14.71 o
  -6  14   2       66.63       43.39     14.20 o
  -5  14   2       21.51        9.56     11.98 o
  -4  14   2        3.25       -0.05     11.82 o
  -3  14   2       81.38      119.64     22.09 o
  -2  14   2      112.07      110.96     19.36 o
  -1  14   2       18.53       12.72     12.61 o
   0  14   2      812.22      765.40     30.72 o
   1  14   2      191.43      201.03     19.14 o
   2  14   2      107.54       98.69     15.65 o
   3  14   2      127.07      126.84     15.30 o
   4  14   2        0.00       24.60     12.05 o
   5  14   2      168.46      161.36     17.52 o
   6  14   2       26.39       58.14     19.93 o
   7  14   2      204.90      245.10     21.89 o
   8  14   2       12.74       -2.56     13.35 o
   9  14   2       24.59       18.26     14.34 o
  -8  15   2       25.32       43.28     16.79 o
  -7  15   2       62.43       95.60     17.99 o
  -6  15   2       15.18       23.92     14.35 o
  -5  15   2        2.20        2.03     13.11 o
  -4  15   2       34.74       55.94     19.36 o
  -3  15   2       72.30      125.73     21.52 o
  -2  15   2      237.47      205.45     43.61 o
  -1  15   2      656.98      691.03     46.04 o
   0  15   2        0.00       -7.43     14.16 o
   1  15   2        7.85       13.03     13.46 o
   2  15   2      533.97      565.58     37.61 o
   3  15   2      168.89      174.38     23.20 o
   4  15   2      186.40      217.18     19.71 o
   5  15   2      574.87      710.35     47.77 o
   6  15   2       16.91       -0.95     32.35 o
   7  15   2       35.15       61.34     15.89 o
   8  15   2      119.15      158.63     20.05 o
  -6  16   2       76.45       82.32     17.79 o
  -5  16   2       37.63       32.72     15.38 o
  -4  16   2       26.38       49.06     19.98 o
  -3  16   2        0.02      -15.29     15.29 o
  -2  16   2      761.79      870.19     43.43 o
  -1  16   2       46.86       24.27     18.08 o
   0  16   2      423.74      482.10     35.44 o
   1  16   2      285.87      305.98     55.55 o
   2  16   2      980.81     1193.52     50.75 o
   3  16   2      184.94      203.09     28.15 o
   4  16   2       56.64        6.30     17.75 o
   5  16   2       85.72      104.69     23.28 o
   6  16   2       25.30       10.39     15.95 o
  -3  17   2      120.76      147.75     29.20 o
  -2  17   2        0.33      -11.37     17.17 o
  -1  17   2        5.25      -17.39     17.39 o
   0  17   2       78.23       79.40     30.32 o
   1  17   2      455.52      481.67     35.98 o
   2  17   2        2.99      -16.34     16.34 o
   3  17   2      125.90      155.10     24.81 o
 -15   1   3        0.49        2.96      6.74 o
 -14   1   3      141.18      125.82     15.20 o
 -13   1   3       17.17       20.37      6.17 o
 -12   1   3       81.28       88.40      7.63 o
 -11   1   3      375.25      321.56     13.47 o
 -10   1   3       76.50       75.57      5.80 o
  -9   1   3      557.74      536.66     12.03 o
  -8   1   3       86.28      114.27      8.30 o
  -7   1   3     4320.09     4499.30     65.39 o
  -6   1   3      715.40      748.20     15.43 o
  -5   1   3     1658.61     1551.17     25.01 o
  -4   1   3     2197.65     1977.48     35.27 o
  -3   1   3     7925.99     7149.37    128.83 o
  -2   1   3       71.03       77.34      4.64 o
  -1   1   3     5676.47     5901.66    123.93 o
   0   1   3      189.10      197.87      4.59 o
   1   1   3     1347.56     1268.05     20.24 o
   2   1   3      153.91      145.54      3.98 o
   3   1   3     2973.48     2988.82     35.49 o
   4   1   3       25.40       25.15      5.79 o
   5   1   3     5219.18     5500.17     69.72 o
   6   1   3      237.41      208.40      6.63 o
   7   1   3      820.93      790.65     14.06 o
   8   1   3      126.03      133.28      6.46 o
   9   1   3      365.35      300.62     11.76 o
  10   1   3       84.85       58.47      5.70 o
  11   1   3      176.24      152.94      7.80 o
  12   1   3      134.11      135.00      8.66 o
  13   1   3        2.98       -0.56      5.52 o
  14   1   3        1.86       -4.92      6.07 o
  15   1   3      122.40      124.31     10.96 o
 -15   2   3        6.35       12.07      7.21 o
 -14   2   3       71.32       59.57      8.80 o
 -13   2   3      884.11      799.55     19.09 o
 -12   2   3      103.26      102.42      8.01 o
 -11   2   3        1.18        6.01      4.90 o
 -10   2   3       17.08       20.73      5.57 o
  -9   2   3     1226.07     1131.56     19.76 o
  -7   2   3     6022.31     5910.57     76.61 o
  -6   2   3      106.14      120.80      6.43 o
  -5   2   3       27.84       26.87      3.10 o
  -4   2   3       32.34       40.55      3.56 o
  -3   2   3       20.77       21.07      2.99 o
  -2   2   3    16568.69    16044.94    480.62 o
  -1   2   3     4050.13     4064.03     79.26 o
   0   2   3    25499.37    25418.82    332.39 o
   1   2   3      510.75      570.10     11.46 o
   2   2   3     9229.79     8649.58    212.55 o
   3   2   3     2360.39     2603.19     36.83 o
   4   2   3      141.03      129.34      4.90 o
   5   2   3      322.72      337.73      8.36 o
   6   2   3      316.86      397.08      9.90 o
   7   2   3      447.52      398.99      9.52 o
   8   2   3      321.68      378.76     10.24 o
   9   2   3      513.39      467.06     14.21 o
  10   2   3      211.98      198.48      8.74 o
  11   2   3     3667.46     3157.73     48.00 o
  12   2   3      169.79      172.45     10.35 o
  13   2   3       95.45       91.24      8.12 o
  14   2   3      149.75      128.25     11.13 o
  15   2   3      159.57      186.60     14.28 o
 -15   3   3      110.84      108.43     11.53 o
 -14   3   3      415.87      408.66     26.60 o
 -13   3   3      596.50      541.21     16.01 o
 -12   3   3       98.32       85.18      8.43 o
 -11   3   3     2446.44     2291.97     38.09 o
 -10   3   3     2589.84     2480.56     39.52 o
  -9   3   3     1966.04     2005.21     32.86 o
  -8   3   3       58.80       70.42      5.90 o
  -7   3   3      307.76      286.04      9.38 o
  -6   3   3      185.63      207.16      7.16 o
  -5   3   3     3479.96     3611.33     47.74 o
  -4   3   3        0.09        1.25      2.29 o
  -3   3   3     5043.79     5010.78     94.28 o
  -2   3   3      641.86      664.91     13.07 o
  -1   3   3     9201.83     9207.59    122.67 o
   0   3   3     3963.16     3797.25     64.39 o
   1   3   3     3366.63     3297.85     58.14 o
   2   3   3     2157.46     2374.36     33.81 o
   4   3   3       44.80       56.64      3.62 o
   5   3   3      403.34      493.98     10.84 o
   6   3   3       86.80      104.24      5.04 o
   7   3   3      818.77      701.64     14.67 o
   8   3   3      837.38      729.32     16.84 o
   9   3   3     3513.72     3322.16     48.30 o
  10   3   3       32.04       19.98      5.52 o
  11   3   3      594.48      580.09     16.36 o
  12   3   3        0.09        2.94      5.70 o
  13   3   3      204.98      184.82     11.27 o
  14   3   3       62.73       77.07     12.59 o
  15   3   3      290.81      313.22     17.56 o
 -15   4   3       88.77      108.24     11.81 o
 -14   4   3      122.41      124.93     10.82 o
 -13   4   3       21.82       19.88      8.90 o
 -12   4   3       43.51       38.20      8.03 o
 -11   4   3      777.06      823.12     21.92 o
 -10   4   3     2760.18     2629.93     45.65 o
  -9   4   3       53.60       52.44      7.37 o
  -8   4   3      161.27      150.36     12.20 o
  -7   4   3      702.29      694.05     14.37 o
  -6   4   3        1.59       -4.16      4.16 o
  -5   4   3     2029.99     1900.44     31.24 o
  -4   4   3      598.69      663.79     15.77 o
  -3   4   3       53.00       60.56      4.71 o
  -2   4   3      797.56      296.61     19.70 o
  -1   4   3      169.21      204.05      6.41 o
   0   4   3     3945.57     3936.73     70.24 o
   1   4   3       38.74       49.25      4.16 o
   2   4   3      548.79      578.61     11.16 o
   3   4   3     6543.19     6793.75     92.27 o
   4   4   3      324.55      349.69      9.57 o
   5   4   3        3.78        7.11      2.77 o
   6   4   3      266.72      282.81      8.29 o
   7   4   3       83.46       84.31      5.95 o
   8   4   3     3167.81     2854.37     45.99 o
   9   4   3      396.96      389.13     12.63 o
  10   4   3      903.78      794.56     18.44 o
  11   4   3       51.03       40.85      6.59 o
  12   4   3        0.31       -8.25      8.25 o
  13   4   3       14.64       16.91      8.36 o
  14   4   3       25.98       35.07     11.28 o
  15   4   3      148.02      144.35     13.21 o
 -15   5   3       37.65       48.41      9.33 o
 -14   5   3        5.73       -6.95      7.78 o
 -13   5   3        5.32        8.79      7.38 o
 -12   5   3      303.47      276.97     14.69 o
 -11   5   3        0.00        0.01      6.07 o
 -10   5   3       28.25       20.90      6.87 o
  -9   5   3     3594.19     3366.28     54.74 o
  -8   5   3      404.74      405.81     14.41 o
  -7   5   3      125.86      124.37      8.48 o
  -6   5   3        9.52        2.40      4.66 o
  -5   5   3     1408.01     1389.88     27.90 o
  -4   5   3     4054.63     4128.89     60.13 o
  -3   5   3     1648.66     1763.38     28.79 o
  -2   5   3     3658.30     3756.27     48.81 o
  -1   5   3    10945.80    10730.92    143.95 o
   0   5   3       36.62       15.68      3.67 o
   1   5   3      456.25      486.77     11.79 o
   2   5   3     5483.55     5997.95     91.53 o
   3   5   3      150.52      195.70      6.57 o
   4   5   3     1388.17     1515.12     22.66 o
   5   5   3      139.90      153.71     14.22 o
   6   5   3       78.42       95.90      6.10 o
   7   5   3      892.28      830.28     35.04 o
   8   5   3      232.98      224.07     21.20 o
   9   5   3     3288.77     2992.18     49.39 o
  10   5   3      614.35      603.70     17.73 o
  11   5   3      281.87      251.57     18.10 o
  12   5   3       54.18       72.07     10.10 o
  13   5   3      549.72      610.44     23.22 o
  14   5   3      715.08      771.23     43.61 o
 -14   6   3      320.17      297.92     19.16 o
 -13   6   3        0.96        1.51      7.44 o
 -12   6   3       27.38       21.82      9.01 o
 -11   6   3      203.16      206.79     12.60 o
 -10   6   3     2324.67     2194.95     40.66 o
  -9   6   3       51.52       40.58      7.58 o
  -8   6   3      306.44      336.32     18.08 o
  -7   6   3       29.95       41.40      6.73 o
  -6   6   3      239.41      237.44     12.08 o
  -5   6   3      837.82      847.34     24.85 o
  -4   6   3     1330.97     1417.67     25.56 o
  -3   6   3       29.90       51.42     12.60 o
  -2   6   3        0.01        9.36      3.52 o
  -1   6   3       45.79       56.48      5.35 o
   0   6   3       96.97      101.69      7.59 o
   1   6   3      155.53      148.96      6.72 o
   2   6   3      185.78      206.07     16.48 o
   3   6   3     3411.42     4018.58     57.39 o
   4   6   3      404.82      343.13     13.27 o
   5   6   3      212.57      213.89      9.06 o
   6   6   3     1474.39     1409.67     70.80 o
   7   6   3     2925.90     2764.76     45.02 o
   8   6   3    12312.61    11984.87    166.50 o
   9   6   3      116.10      152.54     10.12 o
  10   6   3        2.86       -1.40      6.60 o
  11   6   3       31.35       28.59     10.12 o
  12   6   3        0.03        7.91     14.05 o
  13   6   3      224.00      233.48     16.57 o
  14   6   3        7.71       15.93      9.94 o
 -14   7   3       87.93       81.42     12.95 o
 -13   7   3      528.22      528.83     20.10 o
 -12   7   3        6.78        8.61      7.70 o
 -11   7   3      317.26      303.10     15.46 o
 -10   7   3      972.08      909.52     27.38 o
  -9   7   3     4597.85     4404.66     69.52 o
  -8   7   3     2228.52     2032.80     37.29 o
  -7   7   3       69.17       61.49      8.77 o
  -6   7   3     1135.64     1061.30     25.46 o
  -5   7   3       14.80       21.07      6.00 o
  -4   7   3      107.85      100.65     11.06 o
  -3   7   3      649.33      633.68     15.71 o
  -2   7   3        0.01        2.76      3.66 o
  -1   7   3     1040.09     1047.57     19.95 o
   0   7   3      388.26      372.97     12.43 o
   1   7   3        2.64        2.89      3.39 o
   2   7   3       92.72      154.15      8.54 o
   3   7   3     5044.71     5134.14     92.46 o
   4   7   3        3.12        4.92      3.77 o
   5   7   3       63.74       63.85      7.52 o
   6   7   3       36.50       57.39      6.82 o
   7   7   3     1035.14      980.87     22.02 o
   8   7   3        0.04        2.58      5.70 o
   9   7   3        4.90        6.75      6.91 o
  10   7   3        0.25        3.38      7.23 o
  11   7   3      269.96      298.01     17.28 o
  12   7   3      643.99      641.89     24.03 o
  13   7   3      268.73      278.97     20.78 o
  14   7   3      185.19      185.69     18.26 o
 -14   8   3      123.38      109.67     14.52 o
 -13   8   3       96.48      139.75     14.63 o
 -12   8   3       60.52       64.81     11.20 o
 -11   8   3        2.49       10.45      7.50 o
 -10   8   3        9.74       22.05      7.83 o
  -9   8   3      249.58      226.85     12.96 o
  -8   8   3      103.09      102.73      9.43 o
  -7   8   3       43.86       22.88      6.71 o
  -6   8   3        2.68       15.50      6.50 o
  -5   8   3     1499.81     1444.64     28.20 o
  -4   8   3      671.88      733.85     18.36 o
  -3   8   3       67.73       46.34      7.83 o
  -2   8   3        2.49        7.57      5.09 o
  -1   8   3       13.88       10.09      5.50 o
   0   8   3       13.18       10.62      7.32 o
   1   8   3     3914.74     3667.08     54.29 o
   2   8   3      996.67      776.45     79.86 o
   3   8   3     1144.47     1304.29     48.06 o
   4   8   3      131.87      136.52     17.97 o
   5   8   3       37.27       29.98      6.50 o
   6   8   3      720.87      706.98     18.33 o
   7   8   3     1202.58     1151.41     28.76 o
   8   8   3      103.42       90.60     14.26 o
   9   8   3       28.78       32.56      8.68 o
  10   8   3       81.43      105.83     16.31 o
  11   8   3        1.18        8.48      8.29 o
  12   8   3      174.86      165.90     19.37 o
  13   8   3        8.47       24.23     10.22 o
 -13   9   3       76.49      105.44     14.24 o
 -12   9   3       45.69       48.98     11.33 o
 -11   9   3      106.46      116.81     13.07 o
 -10   9   3      225.58      229.33     14.06 o
  -9   9   3       11.81        8.18      7.38 o
  -8   9   3      335.38      301.21     14.53 o
  -7   9   3      751.11      640.04     18.73 o
  -6   9   3      352.49      367.06     14.33 o
  -5   9   3       27.26       11.15      6.86 o
  -4   9   3       24.26       42.49      7.55 o
  -3   9   3     1172.71     1161.35     24.43 o
  -2   9   3     2133.20     2123.44     44.57 o
  -1   9   3      329.34      266.58     12.44 o
   0   9   3      133.93      130.15      8.80 o
   1   9   3     3182.82     3114.97     48.10 o
   2   9   3        0.04        5.15      5.84 o
   3   9   3        5.06       16.21      7.31 o
   4   9   3      107.04      113.61     10.24 o
   5   9   3      164.84      189.66     15.01 o
   6   9   3      245.14      206.69     16.39 o
   7   9   3        4.11        4.28      7.44 o
   8   9   3      236.02      229.15     20.39 o
   9   9   3        0.82       20.25     10.02 o
  10   9   3       18.38       37.42      9.40 o
  11   9   3      271.72      277.63     17.82 o
  12   9   3       14.81       13.21      9.98 o
  13   9   3       23.71       21.86     13.11 o
 -12  10   3      397.29      462.19     23.87 o
 -11  10   3        0.54       -1.35      9.47 o
 -10  10   3        0.82        6.49      8.99 o
  -9  10   3      517.79      497.12     18.59 o
  -8  10   3      160.53      135.30     12.16 o
  -7  10   3      108.28       71.25      9.26 o
  -6  10   3       15.15        9.23      6.86 o
  -5  10   3       30.48       31.12      9.00 o
  -4  10   3      610.25      603.23     18.10 o
  -3  10   3      410.05      331.97     16.36 o
  -2  10   3     1092.48     1153.09     42.74 o
  -1  10   3     2170.91     2212.81     37.96 o
   0  10   3     3906.86     3840.71     54.11 o
   1  10   3     4352.93     4207.85     63.24 o
   2  10   3      189.97      197.12     13.19 o
   3  10   3       75.47      102.33     10.39 o
   4  10   3        6.11       12.03      9.18 o
   5  10   3      237.81      168.13     14.70 o
   6  10   3      642.19      574.73     24.14 o
   7  10   3      234.32      233.64     15.18 o
   8  10   3        2.54        7.20      8.32 o
   9  10   3        2.98        2.54      8.29 o
  10  10   3      126.92      141.00     14.15 o
  11  10   3       20.62       28.44     10.39 o
  12  10   3       62.36       66.38     12.32 o
 -12  11   3      198.32      254.66     19.29 o
 -11  11   3      153.78      201.78     17.24 o
 -10  11   3       14.47        5.86     11.54 o
  -9  11   3       11.62       20.44      9.72 o
  -8  11   3        0.01        5.16      8.81 o
  -7  11   3       54.43       59.67      9.46 o
  -6  11   3      398.16      382.40     16.18 o
  -5  11   3      123.30      109.43     10.35 o
  -4  11   3      576.41      496.97     19.54 o
  -3  11   3      733.36      680.51     22.90 o
  -2  11   3      584.15      556.74     20.32 o
  -1  11   3     3538.68     3454.57     62.40 o
   0  11   3      661.39      755.19     18.06 o
   1  11   3     1208.07     1290.91     44.49 o
   2  11   3      237.29      224.49     16.17 o
   3  11   3        0.82       10.92      9.21 o
   4  11   3      306.80      232.62     16.76 o
   5  11   3       65.28       74.81     12.21 o
   6  11   3      268.33      212.77     17.56 o
   7  11   3      536.77      475.23     38.09 o
   8  11   3      462.61      516.02     21.51 o
   9  11   3        3.68        7.55     10.88 o
  10  11   3       15.80       22.95     10.04 o
  11  11   3        4.86        1.51     10.10 o
  12  11   3        0.02        2.07     10.30 o
 -11  12   3       16.54       20.08     11.65 o
 -10  12   3       43.15       44.62     12.11 o
  -9  12   3      208.45      227.64     17.26 o
  -8  12   3       54.29       55.42     11.22 o
  -7  12   3       12.82        4.03      9.12 o
  -6  12   3       33.49       13.85     13.12 o
  -5  12   3      112.23       96.03     12.45 o
  -4  12   3      139.41      135.43     13.86 o
  -3  12   3       67.24       65.29     10.80 o
  -2  12   3       16.30        9.15      9.32 o
  -1  12   3       30.97       12.96      9.17 o
   0  12   3      114.70      128.91     12.10 o
   1  12   3        0.00        6.07      8.53 o
   2  12   3     1508.03     1613.22     42.00 o
   3  12   3       37.10       22.25     13.96 o
   4  12   3      109.78      124.42     14.61 o
   5  12   3       31.93       34.99     11.48 o
   6  12   3       11.76       12.08     11.17 o
   7  12   3      148.29      129.80     15.70 o
   8  12   3       39.31       55.13     14.28 o
   9  12   3      293.50      352.22     43.81 o
  10  12   3     1043.26     1162.68     40.76 o
  11  12   3       46.73       55.05     13.05 o
 -10  13   3       25.25       42.55     12.50 o
  -9  13   3       63.08       48.85     20.75 o
  -8  13   3       10.18       -1.47     10.52 o
  -7  13   3       23.27       19.31     12.68 o
  -6  13   3        0.05       11.54     11.61 o
  -5  13   3       95.27      108.39     15.45 o
  -4  13   3       11.57       -2.26      9.59 o
  -3  13   3        8.03       17.53      9.96 o
  -2  13   3      135.65      111.39     12.95 o
  -1  13   3        7.78       -6.72      9.24 o
   0  13   3       92.00       98.81     14.90 o
   1  13   3       17.36       24.73     12.51 o
   2  13   3       62.56       98.15     13.56 o
   3  13   3      893.49      917.18     31.52 o
   4  13   3       93.86      116.85     23.57 o
   5  13   3      144.05      147.35     16.10 o
   6  13   3      321.61      378.41     23.88 o
   7  13   3      109.84      110.69     16.09 o
   8  13   3       10.70       17.51     12.68 o
   9  13   3        6.05        7.10     12.75 o
  10  13   3       44.92       69.03     15.83 o
  -9  14   3        0.84        2.25     14.00 o
  -8  14   3      401.05      468.04     31.33 o
  -7  14   3       12.99       32.16     14.42 o
  -6  14   3        6.27        0.05     11.94 o
  -5  14   3       22.90       18.94     12.60 o
  -4  14   3       40.76       26.95     12.74 o
  -3  14   3       27.62       26.01     12.34 o
  -2  14   3      122.06      128.34     16.82 o
  -1  14   3        1.59        4.78     12.53 o
   0  14   3        0.55       15.37     12.14 o
   1  14   3       69.12       62.20     14.42 o
   2  14   3      104.99      115.80     16.01 o
   3  14   3       65.94       90.88     14.24 o
   4  14   3        0.34      -10.32     10.32 o
   5  14   3       33.00       55.09     14.33 o
   6  14   3       32.69       28.39     13.49 o
   7  14   3        3.15       16.93     16.78 o
   8  14   3       22.59       34.65     16.13 o
   9  14   3       88.41       60.25     21.42 o
  -8  15   3        5.79        4.81     22.85 o
  -7  15   3      406.58      487.97     29.52 o
  -6  15   3       52.27       49.80     15.58 o
  -5  15   3        9.09       -3.81     12.95 o
  -4  15   3        3.98        0.31     12.47 o
  -3  15   3       25.20       23.25     16.03 o
  -2  15   3       25.37        5.76     15.44 o
  -1  15   3       81.80      108.80     20.50 o
   0  15   3        0.58       -8.13     12.61 o
   1  15   3       44.44       40.97     19.33 o
   2  15   3        0.75      -10.66     18.57 o
   3  15   3        4.94       -4.67     12.95 o
   4  15   3       26.14       40.31     16.44 o
   5  15   3       69.97       52.09     23.34 o
   6  15   3       80.89       77.10     18.78 o
   7  15   3        6.89        7.08     20.66 o
  -6  16   3        1.80      -13.69     13.69 o
  -5  16   3        0.04      -13.34     16.99 o
  -4  16   3       17.27      -15.79     15.79 o
  -3  16   3       19.32       -1.93     16.76 o
  -2  16   3       38.50       67.07     19.77 o
  -1  16   3        0.72      -15.78     15.78 o
   0  16   3      374.02      492.01     56.74 o
   1  16   3      118.59      103.50     21.60 o
   2  16   3       73.13       92.81     17.98 o
   3  16   3       84.84       81.88     37.84 o
   4  16   3        1.71      -14.34     14.34 o
   5  16   3      344.29      375.27     33.59 o
   6  16   3       33.22       48.16     17.46 o
  -3  17   3      117.12      173.80     25.99 o
  -2  17   3       10.94      -15.16     15.16 o
  -1  17   3       11.29      -26.10     43.62 o
   0  17   3        0.58      -16.49     16.49 o
   1  17   3       11.90       -0.75     17.72 o
   2  17   3        8.57      -19.21     27.11 o
   3  17   3        0.04      -27.02     28.51 o
 -15   0   4        0.29       15.28     10.34 o
 -14   0   4      185.04      158.62     15.81 o
 -13   0   4       86.10       88.75     12.38 o
 -12   0   4      269.90      242.10     16.85 o
 -11   0   4      397.50      402.84     16.37 o
 -10   0   4     2187.71     2114.01     41.96 o
  -9   0   4      104.60      104.33      8.78 o
  -8   0   4       43.04       61.26      9.88 o
  -7   0   4      976.94     1042.44     22.93 o
  -6   0   4     2739.99     2699.41     46.12 o
  -5   0   4      116.29      166.08     11.45 o
  -4   0   4     3864.57     4037.77     89.24 o
  -3   0   4     1571.02     1402.58     24.45 o
  -2   0   4     6986.88     7019.44    105.53 o
  -1   0   4        2.97       -2.06      2.06 o
   0   0   4     1522.93     1636.65     55.74 o
   1   0   4     1678.03     1599.56     51.86 o
   2   0   4    61227.91    59946.64   1016.84 o
   3   0   4    21214.68    22153.51    376.38 o
   4   0   4     4268.12     4225.06    131.58 o
   5   0   4    12984.91    13412.65    231.88 o
   6   0   4     5321.56     5887.14    106.53 o
   7   0   4     3591.14     3257.86     63.37 o
   8   0   4       19.87       16.01      5.84 o
   9   0   4      533.52      593.69     17.52 o
  10   0   4      641.47      545.56     22.17 o
  11   0   4       10.77        1.85      5.94 o
  12   0   4      106.49       93.05      9.85 o
  13   0   4      424.28      413.63     21.56 o
  14   0   4       75.86       53.53     11.38 o
  15   0   4       65.10       70.11     13.74 o
 -15   1   4       97.59      114.52     10.75 o
 -14   1   4      487.46      505.00     18.08 o
 -13   1   4       33.28       20.44      6.63 o
 -12   1   4       27.35       15.66      5.52 o
 -11   1   4      196.36      167.04      9.08 o
 -10   1   4       26.18       20.43      4.61 o
  -9   1   4      447.05      448.26     11.17 o
  -8   1   4       29.63       12.86      3.48 o
  -7   1   4     1436.96     1391.05     24.22 o
  -6   1   4     2189.13     2095.18     30.32 o
  -5   1   4     1462.03     1408.52     19.86 o
  -4   1   4      798.92      757.78     14.11 o
  -3   1   4     1048.91     1004.57     15.26 o
  -2   1   4       59.02       82.09      7.72 o
  -1   1   4     6116.57     6008.38     80.65 o
   0   1   4      348.87      358.33      7.02 o
   1   1   4     3842.21     4027.13     70.61 o
   2   1   4    15321.19    15432.51    171.62 o
   3   1   4     1102.22     1089.75     15.94 o
   4   1   4        0.00        0.49      1.73 o
   5   1   4    25831.15    27864.30    367.84 o
   6   1   4      336.46      322.81      8.03 o
   7   1   4       23.38       34.19      3.87 o
   8   1   4      649.15      594.39     15.62 o
   9   1   4        6.95        2.65      3.86 o
  10   1   4        0.10       -4.67      4.67 o
  11   1   4      641.92      538.94     13.82 o
  12   1   4       29.24       19.82      5.52 o
  13   1   4        5.84        5.18      5.76 o
  14   1   4      188.03      182.78     11.80 o
  15   1   4      693.74      638.48     20.16 o
 -15   2   4        0.04        2.17      6.98 o
 -14   2   4       47.37       46.58      7.95 o
 -13   2   4       25.61       20.63      6.27 o
 -12   2   4       30.79       26.74      6.04 o
 -11   2   4      591.62      540.67     14.54 o
 -10   2   4        2.70        6.72      4.96 o
  -9   2   4      101.54      102.38      6.88 o
  -7   2   4     1697.05     1722.04     38.03 o
  -6   2   4       80.38       68.64      4.93 o
  -5   2   4     1483.84     1339.94     19.20 o
  -4   2   4     2642.15     2700.28     36.13 o
  -3   2   4     3629.78     3830.49     59.55 o
  -2   2   4     1265.08     1268.91     22.26 o
  -1   2   4      511.60      602.84     12.91 o
   0   2   4    10180.21    10458.68    138.55 o
   1   2   4     6433.29     6748.41    100.79 o
   2   2   4     5185.19     5338.18     77.19 o
   3   2   4      491.26      501.28      9.64 o
   4   2   4     1500.28     1499.09     19.96 o
   5   2   4      401.65      459.67      9.88 o
   6   2   4     1003.47      987.67     17.14 o
   7   2   4     1932.89     1952.33     27.20 o
   8   2   4       23.37        8.10      3.60 o
   9   2   4      151.02      133.84      7.19 o
  10   2   4      278.78      293.35     11.32 o
  11   2   4     1128.16      967.26     20.98 o
  12   2   4      217.36      204.90     10.96 o
  13   2   4      149.42      141.02      9.39 o
  14   2   4      100.88      116.29     10.18 o
  15   2   4      350.17      371.73     18.65 o
 -15   3   4        0.37        3.89      7.68 o
 -14   3   4      260.75      259.38     13.13 o
 -13   3   4      613.36      585.44     16.72 o
 -12   3   4       53.72       42.79      6.60 o
 -11   3   4      961.06      918.61     20.95 o
 -10   3   4      771.43      794.54     24.01 o
  -9   3   4     1706.13     1594.73     27.92 o
  -8   3   4      416.82      390.76     31.24 o
  -7   3   4       96.94       76.02      9.81 o
  -6   3   4      804.80      745.57     15.51 o
  -5   3   4      214.62      160.64      7.00 o
  -4   3   4     1416.36     1460.51     23.38 o
  -3   3   4      225.00       94.40     12.05 o
  -2   3   4      376.98      262.53     12.51 o
  -1   3   4     1524.55     1468.15     20.45 o
   0   3   4     6811.95     6347.67     85.29 o
   1   3   4       15.34       37.04      4.48 o
   2   3   4     1338.70     1362.79     20.73 o
   3   3   4        1.87        2.05      1.91 o
   4   3   4       26.00       19.26      2.80 o
   5   3   4      724.46      705.76     12.00 o
   6   3   4      281.01      281.69     13.43 o
   7   3   4      178.53      171.28      9.07 o
   8   3   4     4249.94     3855.24     49.19 o
   9   3   4     1284.45     1201.22     23.85 o
  10   3   4        8.84        5.52      5.49 o
  11   3   4       16.91       15.94      5.67 o
  12   3   4        3.35       16.13      5.97 o
  13   3   4        5.30        6.09      5.98 o
  14   3   4        7.55       11.14      8.40 o
  15   3   4      156.70      157.40     13.37 o
 -15   4   4      258.57      274.45     24.86 o
 -14   4   4      132.50      127.92     13.79 o
 -13   4   4       20.07       32.35      7.81 o
 -12   4   4      336.71      321.21     15.40 o
 -11   4   4      875.75      835.90     22.13 o
 -10   4   4     3053.62     2901.89     49.39 o
  -9   4   4      274.43      261.45     12.46 o
  -8   4   4       76.09       62.28      6.93 o
  -7   4   4       83.54       73.61      7.71 o
  -6   4   4       30.47       45.21      4.32 o
  -5   4   4     1200.53     1412.85     24.87 o
  -4   4   4     3058.36     2929.73    114.20 o
  -3   4   4     8877.35     8532.64    115.25 o
  -2   4   4      102.83      113.32     31.79 o
  -1   4   4    17797.46    17984.72    346.00 o
   0   4   4     1348.04     1453.79     24.62 o
   1   4   4     1466.58     1329.84     22.83 o
   2   4   4      508.10      450.71     11.57 o
   3   4   4       23.39       30.47      3.34 o
   4   4   4       33.74       30.91      3.20 o
   5   4   4     1522.44     1544.38     23.27 o
   6   4   4      179.96      186.51      7.21 o
   7   4   4      285.18      277.85     12.33 o
   8   4   4       11.22       19.21      5.13 o
   9   4   4        0.97       -5.00      5.00 o
  10   4   4      214.07      203.97     10.32 o
  11   4   4        4.22        0.63      5.37 o
  12   4   4        0.00        5.21      6.53 o
  13   4   4        0.32       -1.88      7.71 o
  14   4   4       30.84       29.56      9.95 o
  15   4   4       16.66       40.00      9.61 o
 -15   5   4       44.28       59.01      9.56 o
 -14   5   4        3.87        4.29      7.81 o
 -13   5   4        9.06        8.94      7.67 o
 -12   5   4      441.75      393.41     16.89 o
 -11   5   4        4.92        6.67      6.51 o
 -10   5   4      140.85      109.66      9.48 o
  -9   5   4     1968.74     1923.17     35.78 o
  -8   5   4     2073.81     2025.32     38.24 o
  -7   5   4        0.47       -1.05      4.94 o
  -6   5   4     1533.11     1431.97     26.56 o
  -5   5   4      107.38       84.62      6.46 o
  -4   5   4     8436.88     8920.63    122.67 o
  -3   5   4     8789.68     8875.50    244.79 o
  -2   5   4     2189.11     2154.26     32.56 o
  -1   5   4      991.78      962.45     16.89 o
   0   5   4      135.79      191.66     11.62 o
   1   5   4       82.90       98.00      7.79 o
   2   5   4     3287.98     3347.14     47.77 o
   3   5   4    10784.71    11646.41    142.85 o
   4   5   4       35.36       37.95      3.66 o
   5   5   4      441.65      350.69     14.53 o
   6   5   4       16.19       18.79      6.87 o
   7   5   4     1992.66     1903.37     33.09 o
   8   5   4      829.05      820.15     21.61 o
   9   5   4        3.04        1.69      5.33 o
  10   5   4      723.24      685.95     18.84 o
  11   5   4      339.92      309.77     16.70 o
  12   5   4       82.85       95.17     10.89 o
  13   5   4       17.96       25.98     17.01 o
  14   5   4       31.13       41.32     12.60 o
 -14   6   4        2.54       13.57      8.65 o
 -13   6   4      207.65      207.78     14.14 o
 -12   6   4      502.88      475.59     18.10 o
 -11   6   4      121.54      133.46     11.04 o
 -10   6   4      212.32      192.36     12.19 o
  -9   6   4       46.52       48.19      7.69 o
  -8   6   4     2483.52     2380.00     41.41 o
  -7   6   4      892.35      867.98     20.34 o
  -6   6   4       33.04       49.70      7.02 o
  -5   6   4      256.92      257.44     11.67 o
  -4   6   4       67.65       52.85      5.98 o
  -3   6   4     3611.50     3750.79     55.48 o
  -2   6   4        8.01       21.52      3.46 o
  -1   6   4     3355.81     3126.33     45.69 o
   0   6   4       37.78       40.66      6.07 o
   1   6   4       81.82       94.20      6.81 o
   2   6   4      182.51      174.70      7.17 o
   3   6   4     1718.31     1837.73     29.05 o
   4   6   4     1292.75     1264.70     20.27 o
   5   6   4     1983.31     1962.64     35.61 o
   6   6   4        0.46        1.67      2.71 o
   7   6   4     4435.95     4305.37     72.62 o
   8   6   4     2031.84     2040.99     36.45 o
   9   6   4      157.61      166.75     12.17 o
  10   6   4     1146.29     1116.80     29.25 o
  11   6   4      602.78      575.80     21.28 o
  12   6   4      723.55      804.94     26.13 o
  13   6   4      101.90      144.74     14.06 o
  14   6   4       36.53       48.59     17.31 o
 -14   7   4      260.17      285.79     19.40 o
 -13   7   4       68.11       72.19     10.83 o
 -12   7   4      132.67      155.60     16.46 o
 -11   7   4       15.28       19.91      7.67 o
 -10   7   4      502.80      476.81     17.29 o
  -9   7   4     1272.13     1243.54     27.70 o
  -8   7   4       37.47       44.17      7.65 o
  -7   7   4      619.20      571.47     17.78 o
  -6   7   4      273.05      252.18     15.30 o
  -5   7   4       67.93       84.68      7.74 o
  -4   7   4       29.77       17.50      5.58 o
  -3   7   4      118.24       97.99      7.62 o
  -2   7   4      170.49      193.39      8.82 o
  -1   7   4      536.37      511.88     15.66 o
   0   7   4      398.06      402.84     17.37 o
   1   7   4     1917.60     1929.46     39.54 o
   2   7   4        2.30        1.95      2.69 o
   3   7   4     1494.06     1647.29     30.06 o
   4   7   4       85.16      137.37      7.16 o
   5   7   4      977.12      896.06     32.15 o
   6   7   4      556.10      541.38     16.94 o
   7   7   4     3184.20     3125.76     57.36 o
   8   7   4      421.13      419.34     17.07 o
   9   7   4       60.23       50.86      9.01 o
  10   7   4        0.05        5.48      7.63 o
  11   7   4       13.92       29.77     12.73 o
  12   7   4        7.11       10.50      8.61 o
  13   7   4       77.50      101.28     12.99 o
  14   7   4        9.10       20.93     10.58 o
 -14   8   4       96.87       96.58     26.66 o
 -13   8   4        5.04        2.12      9.31 o
 -12   8   4       14.79        8.97      8.93 o
 -11   8   4       16.40        1.22      7.40 o
 -10   8   4       29.40       28.24      7.93 o
  -9   8   4      256.31      220.07     12.90 o
  -8   8   4      411.25      388.48     15.19 o
  -7   8   4       24.11       28.69      7.04 o
  -6   8   4      653.11      622.81     19.38 o
  -5   8   4        5.39       15.08      6.82 o
  -4   8   4      260.85      251.54     11.53 o
  -3   8   4      655.83      636.98     16.79 o
  -2   8   4      463.87      517.50     12.74 o
  -1   8   4      509.45      508.16     16.88 o
   0   8   4      345.59      369.50     12.42 o
   1   8   4      425.22      447.97     20.62 o
   2   8   4       43.49        8.42     10.59 o
   3   8   4      352.60      303.81     27.69 o
   4   8   4        0.08       -2.93      4.45 o
   5   8   4      229.69      184.23     10.02 o
   6   8   4      232.47      212.25     13.19 o
   7   8   4        9.91       38.10      8.32 o
   8   8   4     1556.26     1411.83     33.33 o
   9   8   4     1258.89     1253.65     31.94 o
  10   8   4       41.97       32.43     10.37 o
  11   8   4        1.32       13.98      9.36 o
  12   8   4      515.29      593.35     30.15 o
  13   8   4      136.09      133.37     14.46 o
 -13   9   4       72.27      102.08     15.21 o
 -12   9   4       27.93       31.60     10.49 o
 -11   9   4       56.67       39.50      9.03 o
 -10   9   4      478.95      450.70     17.97 o
  -9   9   4      271.14      250.53     14.07 o
  -8   9   4        5.36       25.71      7.48 o
  -7   9   4       43.21       16.10      7.03 o
  -6   9   4      200.99      217.43     11.94 o
  -5   9   4       27.75       27.93      7.09 o
  -4   9   4      486.45      472.43     15.75 o
  -3   9   4      140.37      134.63     13.09 o
  -2   9   4      137.89      118.85     10.52 o
  -1   9   4       38.12       36.83      6.81 o
   0   9   4     1905.69     1868.06     34.16 o
   1   9   4      507.37      539.84     16.47 o
   2   9   4       29.30       20.80      5.71 o
   3   9   4      223.21      184.15     11.18 o
   4   9   4      199.11      170.60     16.24 o
   5   9   4       29.19       29.38     10.85 o
   6   9   4       64.24       61.37      9.19 o
   7   9   4     2392.54     2305.73     46.99 o
   8   9   4      380.67      390.75     18.27 o
   9   9   4      187.35      208.31     14.95 o
  10   9   4       41.27       61.72     10.64 o
  11   9   4       21.93       32.76     15.11 o
  12   9   4      485.70      568.13     27.38 o
  13   9   4        0.94        6.67     10.19 o
 -12  10   4        9.55       24.73     10.97 o
 -11  10   4       20.50        4.52     11.55 o
 -10  10   4       95.69      101.67     12.68 o
  -9  10   4       18.41       18.96      8.31 o
  -8  10   4       17.23       34.50      8.29 o
  -7  10   4       26.16       14.40      7.57 o
  -6  10   4     1631.54     1494.79     30.83 o
  -5  10   4      483.86      473.12     16.36 o
  -4  10   4       23.97       19.52      7.31 o
  -3  10   4     1298.13     1260.17     30.43 o
  -2  10   4      406.05      447.00     18.65 o
  -1  10   4     5589.35     5406.03     79.47 o
   0  10   4       12.65       18.61      7.55 o
   1  10   4     4249.57     4328.88     64.79 o
   2  10   4      300.60      277.57     16.52 o
   3  10   4       58.34       62.35     10.99 o
   4  10   4        3.16       14.57     13.84 o
   5  10   4      109.13       84.06     11.89 o
   6  10   4      455.76      395.67     21.20 o
   7  10   4      264.51      236.23     29.72 o
   8  10   4       23.69       31.62      9.29 o
   9  10   4       60.57       53.23     10.31 o
  10  10   4       20.46       13.28      9.55 o
  11  10   4        8.46       -3.61      9.10 o
  12  10   4      251.72      265.59     19.03 o
 -12  11   4      130.82      132.68     15.86 o
 -11  11   4       23.46       26.68     11.11 o
 -10  11   4        7.45        9.58      9.72 o
  -9  11   4      177.12      195.29     15.75 o
  -8  11   4       42.17       43.45      9.33 o
  -7  11   4        0.65       -8.09      9.37 o
  -6  11   4        8.60       13.33      8.00 o
  -5  11   4       41.40       36.14      8.44 o
  -4  11   4       72.42       79.00     10.88 o
  -3  11   4      146.32      150.93     12.73 o
  -2  11   4      144.56      150.88     12.78 o
  -1  11   4     1968.45     1988.78     47.92 o
   0  11   4     3084.02     3171.63     46.68 o
   1  11   4       94.92      102.85      9.44 o
   2  11   4      480.26      482.90     21.28 o
   3  11   4       31.85       19.99      9.51 o
   4  11   4       18.12       31.10     10.55 o
   5  11   4      130.63      126.01     15.12 o
   6  11   4       50.88       17.08     12.89 o
   7  11   4        4.54        4.19      9.96 o
   8  11   4       21.67       28.42     11.28 o
   9  11   4       89.37      106.91     16.24 o
  10  11   4        0.01        0.26      9.65 o
  11  11   4      135.98      193.70     17.05 o
 -11  12   4        7.77       15.24     11.14 o
 -10  12   4        7.69       -4.63      9.93 o
  -9  12   4      203.12      233.64     17.70 o
  -8  12   4      354.39      334.18     19.62 o
  -7  12   4      117.20      106.23     12.59 o
  -6  12   4       43.00       56.46     11.87 o
  -5  12   4      425.84      419.62     19.88 o
  -4  12   4      343.65      365.71     18.50 o
  -3  12   4       18.34       27.57      9.94 o
  -2  12   4      266.73      318.07     17.36 o
  -1  12   4        0.09        3.98     12.55 o
   0  12   4       49.77       47.44     10.15 o
   1  12   4      109.52       92.90     13.57 o
   2  12   4      842.62      806.97     28.10 o
   3  12   4      631.79      594.59     32.08 o
   4  12   4      120.41       86.73     13.40 o
   5  12   4       83.07       56.36     12.56 o
   6  12   4       36.18       13.20     10.81 o
   7  12   4       17.52       16.99     12.05 o
   8  12   4       70.44       69.99     14.39 o
   9  12   4        2.86       -8.62     11.18 o
  10  12   4       43.42      103.40     16.60 o
  11  12   4       62.85       73.48     17.84 o
 -10  13   4      172.99      161.15     17.10 o
  -9  13   4       34.04       37.22     12.18 o
  -8  13   4       21.73       -2.23     10.15 o
  -7  13   4        1.61       -1.60     12.57 o
  -6  13   4       40.87       30.27     12.31 o
  -5  13   4        8.95       -2.44     14.77 o
  -4  13   4       11.14       -9.06      9.06 o
  -3  13   4      240.59      245.23     16.58 o
  -2  13   4     1065.89     1046.12     29.61 o
  -1  13   4      206.59      222.23     15.46 o
   0  13   4      220.53      239.13     19.27 o
   1  13   4      131.62      134.75     16.16 o
   2  13   4      107.79       96.19     12.14 o
   3  13   4      144.23      156.11     15.71 o
   4  13   4        6.98       24.68     11.37 o
   5  13   4        3.97        8.33     10.93 o
   6  13   4      124.65      127.14     16.22 o
   7  13   4       11.25        9.13     25.71 o
   8  13   4        2.13        0.97     15.70 o
   9  13   4        2.47       14.93     16.35 o
  10  13   4      111.62      172.79     29.57 o
  -9  14   4      161.31      269.62     23.71 o
  -8  14   4        0.33        3.78     13.81 o
  -7  14   4      105.22       77.41     16.02 o
  -6  14   4        9.26       -8.19     12.37 o
  -5  14   4       40.87       39.46     13.78 o
  -4  14   4      242.77      258.74     20.22 o
  -3  14   4       12.80       -3.94     10.07 o
  -2  14   4       45.50       48.56     14.24 o
  -1  14   4      147.00      169.66     18.29 o
   0  14   4      136.02      131.65     21.03 o
   1  14   4       84.62       81.82     32.49 o
   2  14   4        8.09       -6.67     13.72 o
   3  14   4        0.33       -1.53     10.29 o
   4  14   4        8.52       -4.36     14.34 o
   5  14   4       41.76       35.92     13.40 o
   6  14   4       62.85       66.67     14.98 o
   7  14   4        0.53        0.19     26.75 o
   8  14   4      121.00      119.37     28.14 o
   9  14   4      261.52      356.05     32.03 o
  -8  15   4        5.18        4.11     14.83 o
  -7  15   4       51.72       38.04     15.81 o
  -6  15   4        4.92       -9.83     13.26 o
  -5  15   4       98.90      130.29     21.25 o
  -4  15   4      309.70      347.84     24.13 o
  -3  15   4       82.48       71.14     18.89 o
  -2  15   4       55.13       52.29     17.89 o
  -1  15   4      809.54      906.37     35.18 o
   0  15   4       52.48       55.04     17.28 o
   1  15   4      644.45      786.78     32.72 o
   2  15   4       26.04        2.92     14.52 o
   3  15   4      218.84      196.18     20.47 o
   4  15   4      100.57      106.36     16.66 o
   5  15   4        9.82       32.11     14.14 o
   6  15   4       71.16       67.74     16.56 o
   7  15   4       50.39       98.03     20.25 o
  -6  16   4        7.88      -14.68     14.68 o
  -5  16   4      201.27      231.09     22.26 o
  -4  16   4      232.35      257.49     28.33 o
  -3  16   4      141.72      183.44     24.90 o
  -2  16   4       72.14       75.47     36.98 o
  -1  16   4      209.81      196.74     34.50 o
   0  16   4       50.50       39.53     18.61 o
   1  16   4       99.40      126.89     18.82 o
   2  16   4      285.09      312.36     28.33 o
   3  16   4       22.28       15.41     15.08 o
   4  16   4       71.93      155.68     46.91 o
   5  16   4        2.25       34.82     24.14 o
   6  16   4       46.71       85.88     43.02 o
  -3  17   4      318.11      288.09     30.56 o
  -2  17   4      405.21      416.30     34.05 o
  -1  17   4       96.51       56.11     33.70 o
   0  17   4        3.36      -16.57     16.57 o
   1  17   4      132.24      129.31     24.20 o
   2  17   4        1.71      -16.21     16.21 o
   3  17   4       37.44       36.26     20.21 o
 -15   1   5       12.03       10.13      7.12 o
 -14   1   5       46.18       42.75      7.95 o
 -13   1   5        9.30        5.75      5.93 o
 -12   1   5      321.27      284.47     12.06 o
 -11   1   5      245.76      234.80     10.58 o
 -10   1   5       37.52       19.09      4.80 o
  -9   1   5       30.50       23.13      4.65 o
  -8   1   5       35.09       17.98      7.87 o
  -7   1   5     1352.71     1442.76     23.63 o
  -6   1   5       63.75       75.89      4.91 o
  -5   1   5     1141.99     1100.95     16.61 o
  -4   1   5      997.86     1004.33     16.00 o
  -3   1   5      135.46      145.47      9.11 o
  -2   1   5      440.04      372.93      7.81 o
  -1   1   5       60.01       58.90      4.55 o
   0   1   5      989.42     1022.69     20.55 o
   1   1   5     8634.44     8679.02    148.99 o
   2   1   5     3058.69     3257.65     44.87 o
   3   1   5      279.94      237.53      6.45 o
   4   1   5     3132.15     3068.71     56.89 o
   5   1   5      899.05      990.89     17.98 o
   6   1   5        0.87        3.28      2.61 o
   7   1   5     2043.23     2008.33     27.85 o
   8   1   5      397.28      360.53      9.84 o
   9   1   5        7.87       -0.38      3.67 o
  10   1   5      111.02       94.88      6.56 o
  11   1   5      196.57      194.48     10.25 o
  12   1   5      113.80      107.76      7.90 o
  13   1   5        0.15        5.01      6.01 o
  14   1   5        6.74       10.56      6.67 o
  15   1   5       21.83       36.33     11.10 o
 -15   2   5       24.56       24.56      7.89 o
 -14   2   5       14.24       16.08      7.02 o
 -13   2   5     1588.96     1530.01     28.25 o
 -12   2   5      175.20      203.52     10.61 o
 -11   2   5      139.93      135.91      9.87 o
 -10   2   5        3.45       -3.70      5.21 o
  -9   2   5      277.07      261.81     13.99 o
  -7   2   5      419.19      424.77     16.24 o
  -6   2   5      512.57      478.89     10.73 o
  -5   2   5        0.06       -2.59      2.74 o
  -4   2   5       22.33       20.80      3.21 o
  -3   2   5      574.05      613.89     13.12 o
  -2   2   5     1964.05     2283.89     38.14 o
  -1   2   5      622.98      698.70     14.45 o
   0   2   5     3565.80     3132.32     43.70 o
   1   2   5     1202.67     1081.53     22.55 o
   2   2   5     1770.51     1827.98     24.32 o
   3   2   5      257.98      286.15      6.93 o
   4   2   5     1396.33     1414.14     19.13 o
   5   2   5      458.17      463.77     11.15 o
   6   2   5       13.00       10.79      2.91 o
   7   2   5      521.36      600.47     12.11 o
   8   2   5      691.06      691.18     13.86 o
   9   2   5        1.77       13.45      4.19 o
  10   2   5       89.89       71.06      6.53 o
  11   2   5      265.83      206.99     10.51 o
  12   2   5       36.67       40.76      6.71 o
  13   2   5      163.20      187.32     10.34 o
  14   2   5      204.86      224.68     16.47 o
  15   2   5       28.35       44.64      9.69 o
 -15   3   5        3.62       -0.65      7.59 o
 -14   3   5       38.70       36.99      8.10 o
 -13   3   5      639.86      604.09     16.92 o
 -12   3   5      401.32      367.36     13.87 o
 -11   3   5      361.77      341.65     14.12 o
 -10   3   5     1191.66     1148.64     24.38 o
  -9   3   5      354.91      361.00     13.06 o
  -8   3   5       91.21       76.21      6.93 o
  -7   3   5        0.23       -1.51      2.46 o
  -6   3   5     2529.55     2556.94     36.22 o
  -5   3   5     2131.73     2206.92     31.34 o
  -4   3   5     1804.98     1900.37     27.02 o
  -3   3   5      736.01      737.88     13.63 o
  -1   3   5     1619.07     1733.37     25.67 o
   0   3   5      410.96      395.15     10.04 o
   1   3   5      775.37      708.29     14.42 o
   2   3   5     2054.76     2213.20     41.60 o
   3   3   5       26.87       23.56      2.71 o
   4   3   5       56.58       59.32      4.09 o
   5   3   5     2493.33     2583.32     32.88 o
   6   3   5     2372.69     2301.22     33.23 o
   7   3   5     1325.68     1432.22     21.60 o
   8   3   5     1930.85     1820.31     26.73 o
   9   3   5       35.13       37.89      5.02 o
  10   3   5      144.64      129.09      9.17 o
  11   3   5      551.82      513.57     15.08 o
  12   3   5      385.49      387.29     14.47 o
  13   3   5       42.73       36.92      8.19 o
  14   3   5        5.59       21.35      7.54 o
  15   3   5      122.54      117.44     12.37 o
 -15   4   5      368.60      385.02     19.48 o
 -14   4   5       14.48       16.69      7.56 o
 -13   4   5      114.54      127.73     10.31 o
 -12   4   5      633.66      572.29     19.06 o
 -11   4   5      608.95      585.23     18.58 o
 -10   4   5     2403.98     2276.04     41.21 o
  -9   4   5      135.26      139.16      9.66 o
  -8   4   5     3055.37     2950.02     48.01 o
  -7   4   5       15.17       15.44      5.84 o
  -6   4   5       58.78       79.98      5.56 o
  -5   4   5      865.16      818.97     15.93 o
  -4   4   5      352.88      330.64      8.06 o
  -3   4   5     1062.58     1075.53     16.88 o
  -2   4   5        0.13        4.95      2.50 o
  -1   4   5     3365.27     1273.04     48.99 o
   0   4   5      148.63      121.29      5.20 o
   1   4   5     1373.62     1350.41     28.34 o
   2   4   5     6793.70     7018.19     94.80 o
   3   4   5      528.26      643.27     11.47 o
   4   4   5      769.56      875.40     14.72 o
   5   4   5      261.89      256.71      7.58 o
   6   4   5     1367.51     1360.19     34.73 o
   7   4   5      212.11      187.82      7.72 o
   8   4   5      153.72      176.54      8.77 o
   9   4   5     1729.61     1565.51     32.72 o
  10   4   5      469.45      433.44     14.86 o
  11   4   5      115.27      114.40      8.78 o
  12   4   5        0.56        3.60      6.58 o
  13   4   5       51.27       51.24      9.89 o
  14   4   5      240.80      232.44     16.64 o
 -15   5   5        9.73       10.88      7.98 o
 -14   5   5        1.21       10.09      7.37 o
 -13   5   5       68.03       63.58     10.31 o
 -12   5   5       29.13       27.57      7.81 o
 -11   5   5       17.84       16.44      7.01 o
 -10   5   5      977.92      949.52     23.56 o
  -9   5   5        4.64        6.03      5.93 o
  -8   5   5      776.45      672.12     18.16 o
  -7   5   5       27.80       31.12      5.84 o
  -6   5   5       10.93        6.33      3.06 o
  -5   5   5      369.67      365.37     12.79 o
  -4   5   5       34.88       32.81      9.28 o
  -3   5   5      597.15      720.31     14.15 o
  -2   5   5     1747.77     1691.88     24.57 o
  -1   5   5       48.46       34.26      3.52 o
   0   5   5      178.83      142.17      7.31 o
   1   5   5    17358.28    19032.69    251.52 o
   2   5   5    11446.47    12447.01    166.12 o
   3   5   5     1452.16     1646.71     25.98 o
   4   5   5        1.81       -0.46      2.53 o
   5   5   5      582.09      630.82     12.59 o
   6   5   5      528.67      457.50     21.89 o
   7   5   5      107.16      108.82      7.83 o
   8   5   5        6.37       18.76      5.88 o
   9   5   5       86.03       87.76      8.93 o
  10   5   5      985.04      978.96     29.48 o
  11   5   5        0.97        3.91      6.91 o
  12   5   5      771.70      790.68     25.36 o
  13   5   5      191.18      235.69     16.48 o
  14   5   5       66.86       72.78     11.64 o
 -14   6   5        2.50       13.25      8.59 o
 -13   6   5      100.53      113.09     11.54 o
 -12   6   5       18.68       29.95      8.26 o
 -11   6   5       59.96       61.50      9.08 o
 -10   6   5      353.15      372.86     15.56 o
  -9   6   5     1952.19     1931.94     36.48 o
  -8   6   5       16.29       21.41      6.78 o
  -7   6   5     1480.76     1445.02     28.36 o
  -6   6   5      119.39      101.92      9.94 o
  -5   6   5       46.94      115.33      9.77 o
  -4   6   5     2311.46     2357.11     80.36 o
  -3   6   5       14.49       17.42      3.00 o
  -2   6   5     7661.84     8341.71    113.93 o
  -1   6   5      290.63      276.63     11.02 o
   0   6   5     1471.23     1675.18     27.53 o
   1   6   5      902.71     1085.10     21.53 o
   2   6   5     9205.38    10102.88    136.23 o
   3   6   5      190.94      288.38      8.92 o
   4   6   5     1089.42     1041.91     17.69 o
   5   6   5      533.28      604.36     19.22 o
   6   6   5      288.90      273.81     15.10 o
   7   6   5     6247.88     5972.35     86.94 o
   8   6   5     6050.57     5929.92    113.65 o
   9   6   5       14.93       16.42      7.25 o
  10   6   5     1118.71     1071.27     28.70 o
  11   6   5      136.37      140.22     12.47 o
  12   6   5        9.67        9.30      7.95 o
  13   6   5       34.03       27.12      9.78 o
  14   6   5        8.90       21.43      9.84 o
 -14   7   5       17.22        3.99      8.57 o
 -13   7   5       18.22       33.72      9.40 o
 -12   7   5      124.68      128.03     16.18 o
 -11   7   5      169.36      181.36     12.62 o
 -10   7   5      162.50      140.63     11.19 o
  -9   7   5       28.41       19.83      7.28 o
  -8   7   5       65.80       66.50      8.11 o
  -7   7   5        4.19        4.21      8.80 o
  -6   7   5      135.72      121.39      9.52 o
  -5   7   5      478.76      589.86     17.81 o
  -4   7   5      970.64     1031.86     23.83 o
  -3   7   5       27.84       26.73      5.49 o
  -2   7   5      124.82      109.17     10.04 o
  -1   7   5       43.94       75.52      7.39 o
   0   7   5       49.87       57.06      6.39 o
   1   7   5        7.18        1.26      4.11 o
   2   7   5      457.12      423.51     13.28 o
   3   7   5     2862.01     2943.69     44.24 o
   4   7   5      863.72      974.35     18.69 o
   5   7   5      993.01     1033.90     28.68 o
   6   7   5      425.67      434.37     16.59 o
   7   7   5        1.63        5.39      7.08 o
   8   7   5     1238.58     1186.42     29.32 o
   9   7   5        7.02       10.25      7.40 o
  10   7   5      343.06      356.56     20.52 o
  11   7   5      281.79      293.66     17.34 o
  12   7   5       85.91      100.25     12.22 o
  13   7   5        6.50       11.33     11.65 o
  14   7   5       13.47       11.85     10.24 o
 -13   8   5      437.05      462.08     20.47 o
 -12   8   5        0.23       -4.49     11.61 o
 -11   8   5        5.18       23.56      8.42 o
 -10   8   5        0.15       -4.06      6.89 o
  -9   8   5     1862.20     1758.39     35.32 o
  -8   8   5      151.85      129.43     10.22 o
  -7   8   5      260.57      241.82     12.40 o
  -6   8   5       19.03       19.20      6.71 o
  -5   8   5      643.99      614.10     17.31 o
  -4   8   5        6.23       16.56      6.59 o
  -3   8   5       74.71       87.82      9.71 o
  -2   8   5     1146.49     1139.05     25.27 o
  -1   8   5     2030.27     1954.04     43.12 o
   0   8   5       61.16       58.72      7.11 o
   1   8   5     1285.84     1356.79     26.63 o
   2   8   5      404.31      455.32     14.04 o
   4   8   5      316.16      324.80     30.32 o
   5   8   5     1357.34     1257.84     41.34 o
   6   8   5      303.43      272.62     17.11 o
   7   8   5      118.24      123.99     11.12 o
   8   8   5       14.72       25.42      8.08 o
   9   8   5     1052.85      991.88     27.74 o
  10   8   5      342.89      368.08     18.98 o
  11   8   5      129.17      148.36     14.83 o
  12   8   5       23.36       36.55     13.15 o
  13   8   5       21.49       44.42     11.08 o
 -13   9   5        1.21       11.94     10.43 o
 -12   9   5      165.79      186.91     14.52 o
 -11   9   5        0.00       13.12      8.29 o
 -10   9   5       30.39       26.24      8.50 o
  -9   9   5       39.46       43.85      9.70 o
  -8   9   5       77.27       60.18      8.73 o
  -7   9   5       90.94       61.00      8.41 o
  -6   9   5      185.56      132.16     10.07 o
  -5   9   5       44.96       56.48      7.84 o
  -4   9   5        9.39       15.41      6.68 o
  -3   9   5        9.47       24.84      7.02 o
  -2   9   5      136.65      121.04     11.33 o
  -1   9   5      158.86      133.69      9.60 o
   0   9   5      320.08      305.70     26.10 o
   1   9   5      287.91      319.30     15.41 o
   3   9   5      419.19      424.96     24.99 o
   4   9   5       17.11       11.35     10.53 o
   5   9   5        6.10       -1.38      7.99 o
   6   9   5       95.34       87.90     16.96 o
   7   9   5      157.25      122.30     11.73 o
   8   9   5       45.26       75.91     10.50 o
   9   9   5        0.56        4.40      7.62 o
  10   9   5      792.92      802.77     26.25 o
  11   9   5      234.33      213.93     16.24 o
  12   9   5      623.41      696.96     28.66 o
  13   9   5       67.25       88.96     15.06 o
 -12  10   5      297.44      325.89     20.78 o
 -11  10   5       28.98       29.82     10.56 o
 -10  10   5      233.62      229.77     23.17 o
  -9  10   5        0.39       -3.68      7.11 o
  -8  10   5      602.60      538.88     18.68 o
  -7  10   5        4.33       13.52      7.56 o
  -6  10   5       54.71       64.76      8.92 o
  -5  10   5      159.90      123.66     10.18 o
  -4  10   5       20.74       16.73      7.23 o
  -3  10   5     1468.36     1427.17     33.07 o
  -2  10   5     1281.90     1190.23     29.49 o
  -1  10   5      978.07      907.03     21.52 o
   0  10   5     3188.11     3208.83     51.08 o
   1  10   5      164.75      215.07     14.14 o
   2  10   5        0.34       -6.60      6.60 o
   3  10   5      202.31      192.12     20.11 o
   4  10   5        2.21       -7.73      7.73 o
   5  10   5       54.39       50.24     10.85 o
   6  10   5      440.62      391.16     29.32 o
   7  10   5        3.24        3.09      9.45 o
   8  10   5       81.80       75.85     14.29 o
   9  10   5        2.41       -8.11     13.19 o
  10  10   5      353.79      355.21     19.79 o
  11  10   5       48.37       54.24     11.56 o
  12  10   5      209.80      241.23     23.57 o
 -12  11   5       84.32       70.25     13.59 o
 -11  11   5        0.51        9.28     10.63 o
 -10  11   5       42.79       37.14     11.07 o
  -9  11   5      125.55      115.25     11.73 o
  -8  11   5      343.59      324.27     16.20 o
  -7  11   5       15.57       15.35     11.08 o
  -6  11   5     1397.25     1249.28     29.12 o
  -5  11   5     1227.56     1105.14     37.64 o
  -4  11   5      211.55      209.45     14.55 o
  -3  11   5     1227.27     1224.66     30.84 o
  -2  11   5       44.63       43.77      9.78 o
  -1  11   5     2797.30     2770.46     52.85 o
   0  11   5     1650.61     1628.37     31.27 o
   1  11   5      109.07      161.34     10.73 o
   2  11   5       81.00       52.42     12.94 o
   3  11   5       11.72        9.17      9.00 o
   4  11   5      728.11      669.87     25.84 o
   5  11   5      181.36      154.56     15.10 o
   6  11   5       21.20        5.99      9.77 o
   7  11   5       73.06       81.04     19.09 o
   8  11   5        2.56       15.79     11.12 o
   9  11   5      686.54      755.13     30.64 o
  10  11   5       52.84       62.82     14.55 o
  11  11   5       41.49       26.92     12.98 o
 -11  12   5       14.35       30.93     11.97 o
 -10  12   5       58.60       70.93     13.06 o
  -9  12   5       20.72       27.75     11.31 o
  -8  12   5      355.21      382.23     20.19 o
  -7  12   5       58.89       50.67     10.02 o
  -6  12   5        1.57       -8.00      8.00 o
  -5  12   5      153.39      133.88     13.43 o
  -4  12   5      165.04      163.39     14.24 o
  -3  12   5      447.29      408.06     19.43 o
  -2  12   5       12.78        2.19     10.54 o
  -1  12   5      870.60      868.92     25.87 o
   0  12   5     2054.31     1909.86     40.87 o
   1  12   5      300.80      286.55     15.96 o
   2  12   5       70.30       79.81     12.02 o
   3  12   5     1224.45     1189.42     40.35 o
   4  12   5        5.25        9.60      9.68 o
   5  12   5      276.98      264.86     34.06 o
   6  12   5       10.27       14.79     11.11 o
   7  12   5        5.17        9.68     10.76 o
   8  12   5      117.70      156.69     22.03 o
   9  12   5        0.02       17.17     15.09 o
  10  12   5      317.51      362.00     30.98 o
  11  12   5       52.27       64.46     35.62 o
 -10  13   5      275.96      268.76     19.94 o
  -9  13   5       84.75       75.35     13.32 o
  -8  13   5        3.38       14.39     11.10 o
  -7  13   5       91.81       95.28     13.41 o
  -6  13   5      136.23      128.57     14.42 o
  -5  13   5       38.42       35.46     11.35 o
  -4  13   5       50.51       42.35     11.09 o
  -3  13   5        0.66       -9.30      9.30 o
  -2  13   5        9.65        3.05      9.80 o
  -1  13   5        9.57        1.84      9.64 o
   0  13   5        1.30        2.52     11.24 o
   1  13   5      168.33      164.80     19.25 o
   2  13   5       10.14       30.13      9.85 o
   3  13   5      127.82      144.01     15.09 o
   4  13   5       19.84       23.60     11.24 o
   5  13   5       79.08       84.74     13.77 o
   6  13   5      258.39      304.37     31.97 o
   7  13   5       27.80       16.28     12.82 o
   8  13   5       59.48       79.85     23.23 o
   9  13   5      237.66      260.38     26.91 o
  10  13   5       58.62       72.56     18.83 o
  -9  14   5       49.28       50.33     14.61 o
  -8  14   5      153.65      149.45     19.65 o
  -7  14   5      329.18      355.33     25.06 o
  -6  14   5       69.79       87.13     16.32 o
  -5  14   5       35.24       43.50     13.91 o
  -4  14   5        0.09       18.04     10.83 o
  -3  14   5      113.77      131.65     14.35 o
  -2  14   5      198.91      254.80     17.60 o
  -1  14   5      227.55      221.11     19.59 o
   0  14   5       97.89       98.58     15.82 o
   1  14   5       84.84       78.60     15.15 o
   2  14   5       61.94       83.48     28.35 o
   3  14   5        3.29        2.39     21.48 o
   4  14   5       16.34        5.49     11.28 o
   5  14   5      135.91      156.71     23.68 o
   6  14   5       45.55       81.05     19.72 o
   7  14   5        1.95       -0.44     13.66 o
   8  14   5        5.13       10.52     15.20 o
   9  14   5      322.78      401.45     47.32 o
  -7  15   5      101.09      166.65     20.52 o
  -6  15   5       80.51       83.12     16.97 o
  -5  15   5       12.63       -0.97     16.28 o
  -4  15   5      353.04      392.97     25.66 o
  -3  15   5       15.71       17.91     16.22 o
  -2  15   5      154.25      202.62     20.64 o
  -1  15   5        1.54        7.18     18.69 o
   0  15   5      153.76      156.76     19.26 o
   1  15   5        1.88       -4.05     13.14 o
   2  15   5        8.44       -3.86     13.31 o
   3  15   5       75.69       58.94     20.67 o
   4  15   5        0.09        1.20     12.06 o
   5  15   5        9.84       10.65     23.29 o
   6  15   5       17.44       50.35     34.09 o
   7  15   5       72.84       97.09     51.93 o
  -6  16   5        0.59       -9.77     17.62 o
  -5  16   5       32.92       19.69     14.92 o
  -4  16   5      167.55      143.49     23.78 o
  -3  16   5        2.55       29.49     17.55 o
  -2  16   5        2.03       -5.89     22.20 o
  -1  16   5      218.80      227.51     25.94 o
   0  16   5       23.54       -6.20     14.74 o
   1  16   5      111.08       85.97     17.88 o
   2  16   5        2.78       -3.01     17.94 o
   3  16   5        8.37       14.87     18.00 o
   4  16   5      119.86      127.78     23.48 o
   5  16   5      162.54      152.06     32.16 o
  -3  17   5      516.51      577.09     52.09 o
  -2  17   5       60.72       40.17     19.14 o
  -1  17   5       51.73       32.87     19.07 o
   0  17   5      141.05      129.31     23.94 o
   1  17   5       34.16        1.89     23.85 o
   2  17   5       12.63      -15.43     19.04 o
 -15   0   6      347.34      302.91     59.41 o
 -14   0   6        8.25       13.32     10.01 o
 -13   0   6       38.76       22.73      9.24 o
 -12   0   6      333.01      362.55     19.74 o
 -11   0   6     1219.12     1135.71     28.59 o
 -10   0   6     1089.41     1011.89     25.77 o
  -9   0   6      138.39      112.61      9.66 o
  -8   0   6        2.04        7.93      4.95 o
  -7   0   6    18314.52    18424.94    318.57 o
  -6   0   6     6803.12     6431.99    116.03 o
  -5   0   6      168.08      183.56      8.29 o
  -4   0   6     5096.98     5207.72     81.07 o
  -3   0   6    15225.94    16655.99    246.72 o
  -2   0   6   264521.78   264531.94   3867.75 o
  -1   0   6     4650.49     5035.87    142.17 o
   0   0   6    43943.58    45670.37    947.93 o
   1   0   6    16493.72    16364.35    478.70 o
   2   0   6     4221.90     3617.61     78.87 o
   3   0   6        5.90        8.07      6.22 o
   4   0   6     4667.24     4332.91     78.33 o
   5   0   6     2492.85     2604.50     50.48 o
   6   0   6      498.47      631.17     19.01 o
   7   0   6     1275.19     1269.17     30.11 o
   8   0   6       24.34       18.83      6.10 o
   9   0   6       17.96       68.06      8.79 o
  10   0   6       97.26       84.44      8.49 o
  11   0   6     1016.24      871.68     27.67 o
  12   0   6       74.24       62.92      8.91 o
  13   0   6       56.12       47.26     13.70 o
  14   0   6      158.17      162.27     16.21 o
  15   0   6      503.63      495.75     26.84 o
 -15   1   6       32.73       19.31      7.65 o
 -14   1   6      358.30      353.99     15.93 o
 -13   1   6       27.55       21.43      7.69 o
 -12   1   6      331.57      323.98     12.58 o
 -11   1   6      714.55      667.08     16.27 o
 -10   1   6      442.21      449.27     11.87 o
  -9   1   6     1218.38     1174.68     19.28 o
  -8   1   6      860.86      883.35     16.50 o
  -7   1   6      174.71      178.83      7.55 o
  -6   1   6      369.04      286.63      8.43 o
  -5   1   6       33.82       40.57      5.35 o
  -4   1   6       64.90       52.71      4.28 o
  -3   1   6      749.69      638.43     11.69 o
  -2   1   6    47644.37    49478.59    592.12 o
  -1   1   6   120991.13   123181.39   1363.16 o
   0   1   6     1955.84     2139.00     34.37 o
   1   1   6     1751.52     1734.13     28.37 o
   2   1   6     2739.51     3005.74     53.79 o
   3   1   6       71.54       63.72      3.64 o
   4   1   6     4388.03     4869.95     87.28 o
   5   1   6       19.42       14.56      3.45 o
   6   1   6      996.53      965.31     15.54 o
   7   1   6      114.75      110.30      5.75 o
   8   1   6       10.12        7.57      3.59 o
   9   1   6        6.04       12.04      4.11 o
  10   1   6      603.67      496.58     12.62 o
  11   1   6      217.66      201.61     11.31 o
  12   1   6        7.81       11.38      5.20 o
  13   1   6      102.01      132.19      9.82 o
  14   1   6        8.40        8.37      6.76 o
  15   1   6       72.38      104.69     11.63 o
 -15   2   6       52.08       48.25      8.74 o
 -14   2   6        7.59        7.86      6.89 o
 -13   2   6       43.06       53.62      7.52 o
 -12   2   6      593.77      563.27     15.78 o
 -11   2   6     1038.78     1064.78     21.21 o
 -10   2   6       17.27       10.90      5.85 o
  -9   2   6     1303.07     1326.82     22.44 o
  -8   2   6       38.37       46.44      5.63 o
  -7   2   6      194.87      200.76      9.47 o
  -6   2   6      131.92      103.93      5.58 o
  -5   2   6       31.00       27.38      3.47 o
  -4   2   6       34.28       41.68      3.70 o
  -3   2   6      483.12      528.48     12.24 o
  -2   2   6      507.96      395.47      8.38 o
  -1   2   6     5189.02     5433.07     73.67 o
   0   2   6    10111.90    10229.82    136.32 o
   1   2   6      774.72      942.65     20.65 o
   2   2   6        8.82       26.58      3.10 o
   3   2   6     2239.29     2422.90     38.46 o
   4   2   6       26.17       49.26      3.53 o
   5   2   6      942.44      889.27     14.06 o
   6   2   6        2.35        6.85      2.91 o
   7   2   6      119.81      149.97      6.54 o
   8   2   6      227.33      219.81      8.35 o
   9   2   6        2.69       -0.50      3.78 o
  10   2   6      128.32       95.41      6.70 o
  11   2   6      471.80      455.89     15.33 o
  12   2   6       10.71       18.54      5.97 o
  13   2   6       99.45      121.65     11.47 o
  14   2   6       21.54       34.04     10.23 o
  15   2   6      218.57      286.72     16.71 o
 -15   3   6      156.21      134.64     12.83 o
 -14   3   6       18.12       29.09      8.43 o
 -13   3   6        5.48        5.35      6.04 o
 -12   3   6      293.41      283.51     12.53 o
 -11   3   6      300.72      300.67     13.24 o
 -10   3   6     1575.51     1529.18     28.21 o
  -9   3   6      638.60      627.07     16.14 o
  -8   3   6      323.82      321.08     13.73 o
  -7   3   6       13.91        9.68      3.26 o
  -6   3   6       34.86       53.79      4.93 o
  -5   3   6       49.05       56.87      4.58 o
  -4   3   6     1554.22     1429.85     21.68 o
  -3   3   6      465.90      548.83     10.61 o
  -1   3   6     3114.06     3221.75     50.17 o
   0   3   6      916.92      781.38     12.30 o
   1   3   6     1160.07     1248.81     22.21 o
   2   3   6     8618.71     9045.99    156.37 o
   3   3   6     7379.40     7872.00     97.15 o
   4   3   6      119.97      134.05      7.46 o
   5   3   6       37.61       47.58      4.38 o
   6   3   6      423.63      387.97     10.33 o
   7   3   6       48.38       60.46      4.82 o
   8   3   6     2041.21     1842.90     27.11 o
   9   3   6     2094.36     1875.98     28.14 o
  10   3   6     1030.22     1013.26     20.98 o
  11   3   6       68.82       71.50      8.11 o
  12   3   6       43.83       36.39      7.59 o
  13   3   6        8.80       31.83      8.08 o
  14   3   6       38.62       37.02      8.32 o
  15   3   6        1.25       12.54      8.70 o
 -15   4   6      178.78      207.85     15.15 o
 -14   4   6       41.74       46.00      8.63 o
 -13   4   6       88.06       84.18     12.30 o
 -12   4   6       38.66       33.02      8.07 o
 -11   4   6      800.63      772.92     21.46 o
 -10   4   6       19.90       22.66      7.08 o
  -9   4   6     1910.69     1921.74     41.08 o
  -8   4   6      427.36      380.21     13.72 o
  -7   4   6        6.84       14.20      5.11 o
  -6   4   6      513.12      514.13     12.76 o
  -5   4   6      959.57      977.82     16.91 o
  -4   4   6      577.98      514.53     12.20 o
  -3   4   6      509.10      572.17     11.08 o
  -2   4   6       94.94      110.97      4.87 o
  -1   4   6     6124.17     5907.94     80.57 o
   0   4   6       79.17       80.10      4.46 o
   1   4   6      354.25      499.75     19.41 o
   2   4   6     6408.48     6954.33    105.90 o
   3   4   6     1053.17     1188.54     21.01 o
   4   4   6      546.41      530.24     15.00 o
   5   4   6      675.37      716.62     19.25 o
   6   4   6      579.02      643.21     15.57 o
   7   4   6       92.30      105.55      7.11 o
   8   4   6     2081.43     1993.94     28.93 o
   9   4   6     1841.25     1690.26     28.78 o
  10   4   6      210.50      223.87     13.11 o
  11   4   6      126.28      106.53      9.75 o
  12   4   6       12.92       13.01      7.07 o
  13   4   6       22.62       44.77      9.75 o
  14   4   6      525.53      555.87     22.91 o
 -14   5   6       11.68       13.57      7.75 o
 -13   5   6       16.90        9.86      8.05 o
 -12   5   6      225.19      215.98     13.60 o
 -11   5   6      483.03      476.67     17.43 o
 -10   5   6      887.31      867.22     22.56 o
  -9   5   6       82.83       90.17      8.84 o
  -8   5   6      773.91      726.82     22.15 o
  -7   5   6       30.09       15.66      5.07 o
  -6   5   6      699.80      691.47     24.61 o
  -5   5   6      537.77      553.67     14.14 o
  -4   5   6      612.00      513.56     10.86 o
  -3   5   6      392.69      364.92      8.93 o
  -2   5   6      209.04      227.66      9.61 o
  -1   5   6      531.18      492.87     10.40 o
   0   5   6     1570.10     1811.13     28.79 o
   1   5   6     4916.39     5257.00     80.97 o
   2   5   6     1213.95     1292.80     28.79 o
   3   5   6       94.08      117.41      6.87 o
   4   5   6      412.57      434.86      9.80 o
   5   5   6      900.29      960.02     20.73 o
   6   5   6      239.69      244.78     13.54 o
   7   5   6     3331.28     3217.19     55.12 o
   8   5   6      683.75      672.24     17.44 o
   9   5   6       70.98       86.99      9.21 o
  10   5   6        5.26       15.56      8.11 o
  11   5   6       46.90       44.31      8.82 o
  12   5   6      137.27      113.82     12.11 o
  13   5   6       18.32       14.62      8.96 o
  14   5   6       25.34       44.06     10.52 o
 -14   6   6        1.36        5.98      8.73 o
 -13   6   6       40.97       38.21      9.21 o
 -12   6   6      202.08      207.33     13.88 o
 -11   6   6       31.34       26.50      8.00 o
 -10   6   6       38.45       31.24      7.87 o
  -9   6   6     1515.54     1532.79     31.32 o
  -8   6   6        6.68        4.95      7.30 o
  -7   6   6       16.25        9.68      6.07 o
  -6   6   6      163.75      180.52     12.24 o
  -5   6   6      203.49      207.83     13.96 o
  -4   6   6     2410.40     2306.75     61.98 o
  -3   6   6      675.76      755.93     14.25 o
  -2   6   6     2362.67     2447.25     34.41 o
  -1   6   6     4038.47     4363.77     56.90 o
   0   6   6     3478.49     3498.37     51.40 o
   1   6   6     1340.19     1549.79     25.13 o
   2   6   6      300.72      408.32     12.94 o
   3   6   6      271.79      304.39     10.14 o
   4   6   6      943.08      963.91     18.07 o
   5   6   6       10.55       -0.61      2.85 o
   6   6   6     3447.90     3388.30     68.38 o
   7   6   6      522.34      529.46     22.28 o
   8   6   6      118.41      121.92     13.23 o
   9   6   6      152.76      160.52     13.62 o
  10   6   6       79.49      100.69     10.78 o
  11   6   6      235.98      239.51     15.63 o
  12   6   6       17.36       24.81      9.07 o
  13   6   6       63.19       90.44     12.34 o
  14   6   6       71.51       63.81     14.48 o
 -14   7   6      193.65      203.96     19.04 o
 -13   7   6      189.54      230.70     15.34 o
 -12   7   6        0.33       -0.64      7.60 o
 -11   7   6       68.13       73.25      9.82 o
 -10   7   6       50.50       44.97      8.45 o
  -9   7   6     1647.08     1469.14     30.99 o
  -8   7   6      386.51      401.65     15.08 o
  -7   7   6       73.91       87.26      8.45 o
  -6   7   6      198.33      230.24     11.58 o
  -5   7   6      150.59      145.01     10.01 o
  -4   7   6     1531.95     1583.09     31.93 o
  -3   7   6     1971.22     2014.73     32.61 o
  -2   7   6      282.46      318.24      9.34 o
  -1   7   6     1288.38     1317.86     23.43 o
   0   7   6       23.13       52.82      5.74 o
   1   7   6      363.06      332.88     11.81 o
   2   7   6      126.64      164.48      7.75 o
   3   7   6        3.31        3.77      3.26 o
   4   7   6      694.19      741.45     23.21 o
   5   7   6      261.15      252.76     14.65 o
   6   7   6      655.99      717.16     21.17 o
   7   7   6     2058.17     1995.06     40.78 o
   8   7   6       42.90       37.94      9.31 o
   9   7   6      422.42      420.50     26.37 o
  10   7   6        1.69       15.76      7.93 o
  11   7   6        0.93       16.14     11.07 o
  12   7   6        5.36       16.49      9.07 o
  13   7   6       23.45       46.63     10.86 o
 -13   8   6       61.76       74.52     12.45 o
 -12   8   6       26.93       24.46      9.03 o
 -11   8   6       79.69       62.73     14.47 o
 -10   8   6       83.35       92.96     10.46 o
  -9   8   6      198.99      191.57     14.65 o
  -8   8   6        0.26       -3.84      6.14 o
  -7   8   6        4.02        6.85      6.28 o
  -6   8   6      467.45      450.20     16.16 o
  -5   8   6       16.47       25.10      6.72 o
  -4   8   6      716.44      710.53     19.91 o
  -3   8   6       81.93       71.75      7.86 o
  -2   8   6       53.05       62.14      5.83 o
  -1   8   6       29.75       27.04      6.12 o
   0   8   6     1630.59     1671.84     32.48 o
   1   8   6     3040.72     3040.56     50.97 o
   2   8   6      955.32      944.50     20.72 o
   3   8   6        3.94        1.50      5.25 o
   4   8   6       19.32       26.10      8.83 o
   5   8   6      126.15      112.32     11.99 o
   6   8   6     2274.54     2237.58     44.45 o
   7   8   6       55.69       60.14     14.40 o
   8   8   6       42.55       41.31      8.86 o
   9   8   6       92.60      123.58     14.93 o
  10   8   6       90.34      115.81     12.20 o
  11   8   6       25.99       24.12      9.46 o
  12   8   6      397.16      419.72     21.83 o
  13   8   6       71.21       78.50     12.96 o
 -13   9   6      315.89      360.01     21.85 o
 -12   9   6       89.44      104.06     12.21 o
 -11   9   6        0.32       -4.02      7.79 o
 -10   9   6      116.24      105.79     10.95 o
  -9   9   6       31.40       43.74     10.43 o
  -8   9   6       79.26       81.40     11.43 o
  -7   9   6      167.02      130.12     10.51 o
  -6   9   6        0.59        8.19      6.45 o
  -5   9   6     1264.38     1222.16     26.21 o
  -4   9   6     2647.92     2540.41     43.16 o
  -3   9   6     1987.57     1972.92     35.32 o
  -2   9   6       18.72       26.10      6.00 o
  -1   9   6      896.14      864.59     49.00 o
   0   9   6      389.74      409.91     19.11 o
   1   9   6      218.30      211.03     12.57 o
   2   9   6      162.76      142.22      9.84 o
   3   9   6       68.01       83.46      8.48 o
   4   9   6      593.49      550.76     28.86 o
   5   9   6      216.80      191.11     18.46 o
   6   9   6     1092.89     1090.65     44.87 o
   7   9   6       82.44      112.51     13.37 o
   8   9   6      690.36      722.27     23.81 o
   9   9   6       17.08        7.79      8.64 o
  10   9   6      301.32      338.74     18.95 o
  11   9   6        2.22       19.19      9.82 o
  12   9   6        0.12        9.44     11.28 o
  13   9   6       28.58       59.27     25.24 o
 -12  10   6       84.11       85.29     13.38 o
 -11  10   6       19.00       24.68      9.40 o
 -10  10   6      134.23      115.87     11.80 o
  -9  10   6        8.60        5.80      7.65 o
  -8  10   6      181.39      194.40     12.93 o
  -7  10   6     1153.61     1113.81     26.54 o
  -6  10   6       78.84       86.56      9.43 o
  -5  10   6     1072.58      974.83     23.60 o
  -4  10   6      128.11      123.50     10.09 o
  -3  10   6      772.65      828.10     31.19 o
  -2  10   6      112.74      148.70     12.40 o
  -1  10   6      936.73      884.08     21.22 o
   0  10   6     2157.41     2220.15     38.45 o
   1  10   6       34.86       56.60      8.81 o
   2  10   6      794.46      844.85     25.19 o
   3  10   6        0.24        8.92     13.42 o
   4  10   6      294.10      294.47     17.72 o
   5  10   6      200.17      175.71     14.81 o
   6  10   6      795.25      749.79     27.60 o
   7  10   6        8.49       10.32      9.48 o
   8  10   6      413.71      367.94     21.47 o
   9  10   6        9.78        5.73      9.03 o
  10  10   6        8.72       18.06      9.54 o
  11  10   6       50.56       57.66     14.69 o
  12  10   6       38.94       56.33     15.22 o
 -12  11   6       15.27       15.10     11.84 o
 -11  11   6       82.70       86.84     13.51 o
 -10  11   6      119.34      116.79     12.43 o
  -9  11   6       75.97       67.23     10.61 o
  -8  11   6      106.56       99.74     10.71 o
  -7  11   6      147.77      134.16     11.76 o
  -6  11   6      920.13      845.20     37.46 o
  -5  11   6      128.33      139.63     11.28 o
  -4  11   6     1073.51     1086.65     27.17 o
  -3  11   6      405.82      358.87     17.66 o
  -2  11   6      485.33      422.37     18.75 o
  -1  11   6     2310.81     2289.47     45.86 o
   0  11   6      380.90      397.68     15.32 o
   1  11   6     1108.01      998.15     23.09 o
   2  11   6       16.55       12.77      9.07 o
   3  11   6       16.92        7.92      8.70 o
   4  11   6     2355.91     2103.94     50.59 o
   5  11   6       10.11       13.93     13.52 o
   6  11   6       94.83       94.33     13.32 o
   7  11   6       26.35       28.11     14.14 o
   8  11   6       65.73       54.75     12.82 o
   9  11   6      131.01      145.17     23.49 o
  10  11   6      101.43       94.59     18.64 o
  11  11   6        1.65       10.95     28.34 o
 -11  12   6      177.45      170.24     16.98 o
 -10  12   6       64.01       54.01     12.73 o
  -9  12   6      191.94      214.23     16.79 o
  -8  12   6       88.21       56.00     10.31 o
  -7  12   6      267.21      230.46     18.67 o
  -6  12   6      204.51      192.53     13.40 o
  -5  12   6      297.04      255.70     16.86 o
  -4  12   6       18.22       -1.79      9.46 o
  -3  12   6       22.43        9.28     12.93 o
  -2  12   6       15.12       17.43      9.69 o
  -1  12   6        2.63       -6.26      8.82 o
   0  12   6       43.54       36.17      9.91 o
   1  12   6       98.82      106.35     11.57 o
   2  12   6      347.19      367.87     19.98 o
   3  12   6       38.87       74.54     12.03 o
   4  12   6        2.13       16.40     12.11 o
   5  12   6       85.08       83.20     13.07 o
   6  12   6       16.19       14.04     10.95 o
   7  12   6       47.15       60.45     14.07 o
   8  12   6       32.33       21.82     13.96 o
   9  12   6        1.47       -3.56     12.84 o
  10  12   6      290.88      372.06     74.96 o
 -10  13   6      283.29      271.15     20.20 o
  -9  13   6       58.33       60.35     13.09 o
  -8  13   6      290.89      311.43     19.83 o
  -7  13   6       40.80       57.09     12.22 o
  -6  13   6       55.04       51.27     11.72 o
  -5  13   6      532.74      525.04     22.42 o
  -4  13   6       22.86       31.57     11.05 o
  -3  13   6       13.53       -9.53      9.53 o
  -2  13   6       41.33       36.32     11.29 o
  -1  13   6      439.35      449.93     20.59 o
   0  13   6       19.27        7.95     11.77 o
   1  13   6      366.01      358.22     22.24 o
   2  13   6       52.63       71.11     11.29 o
   3  13   6        3.43        6.37     10.33 o
   4  13   6      418.10      459.98     55.60 o
   5  13   6        1.28      -10.50     10.92 o
   6  13   6      725.31      660.16     48.03 o
   7  13   6        0.32       -7.26     12.77 o
   8  13   6       37.54       61.46     16.93 o
   9  13   6        0.48        8.79     15.29 o
  -9  14   6        4.93       -7.57     11.51 o
  -8  14   6        6.40      -10.29     12.95 o
  -7  14   6       57.29       90.16     17.75 o
  -6  14   6      545.82      575.10     42.88 o
  -5  14   6      117.65       83.64     13.84 o
  -4  14   6     1046.53     1093.08     50.94 o
  -3  14   6        2.18      -10.10     10.10 o
  -2  14   6      102.75      105.12     13.62 o
  -1  14   6      110.02      127.12     16.89 o
   0  14   6        8.77      -11.04     12.83 o
   1  14   6       17.09       15.90     12.33 o
   2  14   6      632.03      679.28     31.52 o
   3  14   6       10.37       11.38     10.96 o
   4  14   6      402.16      472.14     24.84 o
   5  14   6      154.11      170.69     24.92 o
   6  14   6        7.65       24.97     14.95 o
   7  14   6       16.00       15.63     20.44 o
   8  14   6        3.23       -5.03     14.25 o
  -7  15   6      504.47      508.26     36.05 o
  -6  15   6       78.16       69.15     16.35 o
  -5  15   6      101.54       91.53     20.65 o
  -4  15   6      136.17      156.00     18.70 o
  -3  15   6        0.02      -12.91     12.91 o
  -2  15   6       48.18       57.10     15.90 o
  -1  15   6      224.24      240.49     21.65 o
   0  15   6       14.54       24.03     14.40 o
   1  15   6      340.82      341.79     24.21 o
   2  15   6      375.83      399.39     25.59 o
   3  15   6      240.24      261.34     33.99 o
   4  15   6        0.77        1.96     20.12 o
   5  15   6      173.27      219.73     35.70 o
   6  15   6      290.90      332.29     29.33 o
   7  15   6      632.26      726.78     79.26 o
  -5  16   6        0.71      -13.70     13.70 o
  -4  16   6        4.12        5.93     41.05 o
  -3  16   6        0.91      -16.47     16.47 o
  -2  16   6        3.69      -10.56     15.68 o
  -1  16   6       45.52       45.68     16.24 o
   0  16   6       15.14       -9.79     14.21 o
   1  16   6      378.49      397.65     55.71 o
   2  16   6        1.36       11.52     18.38 o
   3  16   6      221.13      281.81     40.50 o
   4  16   6      129.31      149.02     23.99 o
   5  16   6       70.55       83.52     28.55 o
  -2  17   6       88.43       39.86     29.96 o
  -1  17   6       22.63      -14.30     25.51 o
   0  17   6        1.07      -22.62     22.62 o
   1  17   6        2.08       34.06     31.96 o
   2  17   6        5.32        7.72     20.89 o
 -15   1   7        3.68        7.48      7.29 o
 -14   1   7      128.59      102.23     10.03 o
 -13   1   7      511.24      497.47     16.79 o
 -12   1   7      517.85      519.61     15.22 o
 -11   1   7      187.19      168.46      9.51 o
 -10   1   7      216.27      201.70      8.77 o
  -9   1   7      281.37      260.35      9.40 o
  -8   1   7      920.26      996.66     17.91 o
  -7   1   7     1583.47     1541.40     24.98 o
  -6   1   7     3106.88     3265.09     41.51 o
  -5   1   7     3205.06     3287.46     47.13 o
  -4   1   7     1154.40     1074.33     15.02 o
  -3   1   7     3196.36     3199.21     41.85 o
  -2   1   7    31535.66    32600.43    361.35 o
  -1   1   7    75521.00    77290.51    993.47 o
   0   1   7     3417.60     3444.91     53.63 o
   1   1   7    14489.04    14872.20    219.76 o
   2   1   7     1721.08     1017.06     38.77 o
   3   1   7     1148.31     1115.56     28.82 o
   4   1   7    18450.82    19746.92    261.77 o
   5   1   7      368.13      399.43     12.51 o
   6   1   7     2442.45     2478.63     35.16 o
   7   1   7      276.68      288.52      8.46 o
   8   1   7      133.18       96.04      5.96 o
   9   1   7     1551.80     1321.46     21.81 o
  10   1   7      306.51      300.18     10.43 o
  11   1   7      485.73      506.90     13.51 o
  12   1   7       22.36       34.91      6.44 o
  13   1   7        5.05       11.16      6.14 o
  14   1   7      168.84      186.77     13.26 o
  15   1   7      166.87      194.36     14.37 o
 -15   2   7       25.35       13.33      7.78 o
 -14   2   7        4.77       -0.23      6.69 o
 -13   2   7      276.73      262.09     14.42 o
 -12   2   7        5.31       -0.44      5.50 o
 -11   2   7      221.61      195.84     10.29 o
 -10   2   7       23.93       33.02      5.66 o
  -9   2   7        1.05       -0.17      4.34 o
  -8   2   7      368.03      329.73     10.35 o
  -7   2   7      756.36      747.93     14.61 o
  -6   2   7     1199.04     1313.09     20.11 o
  -5   2   7     1652.67     1582.17     35.43 o
  -4   2   7     1935.56     1987.14     30.85 o
  -3   2   7       10.82       13.65      3.92 o
  -2   2   7      519.85      593.04     10.77 o
  -1   2   7     2347.22     2315.55     33.40 o
   0   2   7    23255.55    23601.46    347.56 o
   1   2   7      594.35      672.55     13.41 o
   2   2   7     8542.95     7940.08    137.47 o
   3   2   7     3716.28     3203.65     50.09 o
   4   2   7     5844.80     6068.29     70.56 o
   5   2   7      381.52      320.15      7.69 o
   6   2   7        1.53        3.33      2.95 o
   7   2   7       41.81       33.18      4.03 o
   8   2   7      712.59      658.84     13.65 o
   9   2   7       80.19      102.17      6.53 o
  10   2   7      393.56      373.69     11.21 o
  11   2   7      633.09      575.45     15.80 o
  12   2   7       49.55       57.30      7.89 o
  13   2   7      364.78      331.81     15.26 o
  14   2   7      482.81      481.70     18.87 o
  15   2   7       92.60       96.30     11.58 o
 -15   3   7      476.93      468.99     20.61 o
 -14   3   7      189.01      193.65     13.58 o
 -13   3   7       10.80        1.90      6.62 o
 -12   3   7      871.02      831.05     20.97 o
 -11   3   7       93.28       97.22      8.00 o
 -10   3   7      435.50      447.13     14.44 o
  -9   3   7      157.93      171.73      9.66 o
  -8   3   7      336.02      345.82     11.41 o
  -7   3   7      885.12      858.66     17.05 o
  -6   3   7       15.23       15.55      4.89 o
  -5   3   7      653.86      668.32     13.39 o
  -4   3   7        4.12        9.34      4.35 o
  -3   3   7       83.45       84.04      4.88 o
  -2   3   7     8189.70     7704.91    197.87 o
  -1   3   7      399.27      346.98      8.73 o
   0   3   7        3.77        3.34      3.00 o
   1   3   7     1483.67     1315.19     81.48 o
   2   3   7     2804.56     2891.48     65.15 o
   3   3   7      148.22      153.31      6.02 o
   4   3   7     5027.12     5297.23    138.79 o
   5   3   7     1013.53     1043.59     16.01 o
   6   3   7     1271.11     1225.46     20.50 o
   7   3   7      519.76      488.39     11.76 o
   8   3   7     1487.39     1455.19     22.86 o
   9   3   7      208.88      215.60      8.91 o
  10   3   7      746.20      752.30     17.62 o
  11   3   7      125.20      101.15     10.15 o
  12   3   7       24.46       21.02      6.90 o
  13   3   7      335.29      368.93     28.21 o
  14   3   7      175.48      200.00     12.85 o
 -15   4   7       20.45       34.60      9.34 o
 -14   4   7        5.43       14.08      7.54 o
 -13   4   7      103.52       91.25      9.56 o
 -12   4   7      289.61      278.45     14.95 o
 -11   4   7       88.81       93.12      9.62 o
 -10   4   7      710.86      691.82     19.63 o
  -9   4   7        3.03        2.07      5.83 o
  -8   4   7        2.69        2.56      5.52 o
  -7   4   7      992.65      987.49     34.46 o
  -6   4   7      919.26      929.71     18.35 o
  -5   4   7      993.01     1099.03     18.72 o
  -4   4   7      433.85      368.12      9.45 o
  -3   4   7     4036.15     3794.91     76.52 o
  -2   4   7     1682.53     1516.47     22.33 o
  -1   4   7       10.08       11.98      3.16 o
   0   4   7     1892.72     1971.98     29.23 o
   1   4   7     1136.72     1112.85     31.04 o
   2   4   7     1710.35     1848.17     37.13 o
   3   4   7       32.81       34.93      7.09 o
   4   4   7      829.52      789.10     15.22 o
   5   4   7     1198.99     1177.22     19.17 o
   6   4   7      946.53      909.25     18.77 o
   7   4   7     3713.59     3689.44     50.86 o
   8   4   7     3089.04     3187.74     42.26 o
   9   4   7      406.33      415.54     12.84 o
  10   4   7       51.29       56.19      8.23 o
  11   4   7      125.96      122.39     13.25 o
  12   4   7      120.60      125.39     10.65 o
  13   4   7      806.97      862.55     27.33 o
  14   4   7      181.23      205.07     16.23 o
 -14   5   7       14.94        4.17      7.36 o
 -13   5   7      196.83      188.21     13.55 o
 -12   5   7       15.45       12.64      7.70 o
 -11   5   7      317.97      290.52     14.88 o
 -10   5   7     1995.24     1976.08     37.93 o
  -9   5   7      394.81      371.31     14.68 o
  -8   5   7       90.65      103.04      8.77 o
  -7   5   7       51.12       46.72      6.91 o
  -6   5   7      360.00      362.58     14.01 o
  -5   5   7     1915.50     1750.30     28.99 o
  -4   5   7      941.27      920.60     16.29 o
  -3   5   7     2673.22     2708.91     37.39 o
  -2   5   7      210.16      267.55      9.94 o
  -1   5   7        0.92       10.01      3.01 o
   0   5   7       78.73       84.53      7.41 o
   1   5   7    18134.32    19090.13    282.88 o
   2   5   7      140.20      258.32     11.95 o
   3   5   7      267.40      301.22     12.80 o
   4   5   7        0.21        3.69      2.59 o
   5   5   7      144.14      149.42      8.56 o
   6   5   7       39.25       40.07      4.81 o
   7   5   7      309.35      351.89     12.41 o
   8   5   7     4376.03     4251.15     77.06 o
   9   5   7       24.96       22.62      6.98 o
  10   5   7       24.10       17.32      8.22 o
  11   5   7      308.87      283.08     20.14 o
  12   5   7       18.71       36.56      9.09 o
  13   5   7      656.95      690.72     29.10 o
  14   5   7       16.75       25.65      9.84 o
 -14   6   7       78.47       70.57     10.94 o
 -13   6   7       32.85       38.51      9.42 o
 -12   6   7      142.07      129.12     11.73 o
 -11   6   7        3.51        0.26      9.55 o
 -10   6   7      694.27      737.86     21.17 o
  -9   6   7      526.67      506.78     17.14 o
  -8   6   7      938.18      914.67     22.20 o
  -7   6   7       77.81       76.14      8.07 o
  -6   6   7        3.01        3.91      4.19 o
  -4   6   7     1965.28     2257.98     32.84 o
  -3   6   7        4.74        4.96      3.21 o
  -2   6   7      145.96      166.97      6.84 o
  -1   6   7      990.73     1131.99     18.67 o
   0   6   7      153.31      138.99      7.25 o
   1   6   7     2213.81     2610.33     38.84 o
   2   6   7     2340.47     2371.75     41.18 o
   3   6   7       32.83       25.32      5.06 o
   4   6   7       54.48       82.84      5.87 o
   5   6   7        0.00       -0.43      3.40 o
   6   6   7      619.48      579.32     15.08 o
   7   6   7      827.46      860.77     23.36 o
   8   6   7      202.72      200.43     12.44 o
   9   6   7       19.13        8.35      7.76 o
  10   6   7      265.11      247.73     17.37 o
  11   6   7      136.21      153.39     12.89 o
  12   6   7        0.08        7.86      8.32 o
  13   6   7      186.03      204.67     16.21 o
  14   6   7      189.35      205.79     32.69 o
 -14   7   7       95.56      114.67     13.95 o
 -13   7   7        0.18       -2.72      8.19 o
 -12   7   7      152.49      159.27     12.98 o
 -11   7   7       64.94       75.00      9.77 o
 -10   7   7     1558.69     1558.91     33.23 o
  -9   7   7      120.79      113.57     10.11 o
  -8   7   7       13.54        7.43      6.26 o
  -7   7   7      281.70      286.90     12.88 o
  -6   7   7       92.48       78.32      8.15 o
  -5   7   7      601.10      622.33     18.56 o
  -4   7   7     1294.44     1346.55     28.59 o
  -3   7   7      122.82      103.76      6.38 o
  -2   7   7       58.81       60.25      5.98 o
  -1   7   7      278.53      271.06      8.91 o
   0   7   7      255.09      276.23     10.56 o
   1   7   7      252.27      211.99      8.52 o
   2   7   7      811.49      914.77     17.60 o
   3   7   7      703.93      789.19     22.49 o
   4   7   7        0.37        1.99      5.07 o
   5   7   7      285.86      243.59     14.77 o
   6   7   7     3418.26     3394.76     60.73 o
   7   7   7      394.48      414.23     16.67 o
   8   7   7       55.00       57.41      8.96 o
   9   7   7      260.62      268.81     17.68 o
  10   7   7        9.81       14.80      8.83 o
  11   7   7      425.01      435.00     19.53 o
  12   7   7      236.70      260.86     17.23 o
  13   7   7      538.88      580.10     28.18 o
 -13   8   7       11.82       17.55      9.37 o
 -12   8   7       93.87       86.70     11.39 o
 -11   8   7       86.45       72.16     10.20 o
 -10   8   7        0.13        8.44      9.74 o
  -9   8   7        1.54       -1.39      6.95 o
  -8   8   7       19.70       20.05      7.37 o
  -7   8   7       41.40       34.98      7.34 o
  -6   8   7     1157.72     1123.00     24.86 o
  -5   8   7       10.66        8.62      6.02 o
  -4   8   7      311.35      313.67     14.34 o
  -3   8   7      565.70      552.01     17.36 o
  -2   8   7       12.67       10.71      4.45 o
  -1   8   7      378.69      351.69     13.32 o
   0   8   7      159.92      139.20     10.60 o
   1   8   7      624.31      708.63     16.08 o
   2   8   7      224.03      247.29     11.77 o
   3   8   7      591.65      595.89     17.46 o
   4   8   7     1082.56     1147.74     25.72 o
   5   8   7     1152.64     1336.77     35.13 o
   6   8   7       12.29       14.25     11.23 o
   7   8   7       52.23       59.69      9.08 o
   8   8   7     2048.95     1957.59     48.40 o
   9   8   7      136.42      140.65     12.52 o
  10   8   7      678.63      662.70     23.42 o
  11   8   7      158.67      162.61     14.33 o
  12   8   7      147.59      170.94     21.72 o
  13   8   7       18.42       31.43     12.49 o
 -13   9   7       45.73       47.89     10.89 o
 -12   9   7       11.14       29.61      9.49 o
 -11   9   7       12.64       18.45      8.94 o
 -10   9   7      618.07      610.68     20.56 o
  -9   9   7      560.54      500.60     18.42 o
  -8   9   7      183.31      196.40     13.17 o
  -7   9   7      242.23      212.03     14.22 o
  -6   9   7      406.35      395.78     15.19 o
  -5   9   7      103.63       89.98      8.89 o
  -4   9   7      585.30      525.95     16.65 o
  -3   9   7      498.97      576.07     17.10 o
  -2   9   7      800.13      732.49     20.41 o
  -1   9   7      228.30      252.28     19.34 o
   0   9   7       68.44       79.67      7.86 o
   1   9   7        0.81        2.56      5.80 o
   2   9   7       55.03       50.31      7.70 o
   3   9   7       23.70       17.20      7.74 o
   4   9   7      785.01      700.51     24.46 o
   5   9   7       15.68        7.10      8.42 o
   6   9   7      937.64      880.12     35.28 o
   7   9   7       29.81       22.73     11.68 o
   8   9   7      383.11      397.88     18.36 o
   9   9   7      331.67      377.65     19.97 o
  10   9   7      358.89      431.43     21.02 o
  11   9   7      128.44      126.22     16.22 o
  12   9   7      261.90      262.95     22.02 o
 -12  10   7        3.25        3.43      9.18 o
 -11  10   7        8.76        8.63      9.08 o
 -10  10   7       59.26       73.19     10.65 o
  -9  10   7       12.58       13.68      8.06 o
  -8  10   7      298.65      289.78     15.12 o
  -7  10   7      307.83      290.51     14.90 o
  -6  10   7       11.71        3.60      6.84 o
  -5  10   7        8.79        9.61      7.04 o
  -4  10   7      338.15      336.23     17.20 o
  -3  10   7      384.90      382.76     14.97 o
  -2  10   7     1695.55     1766.73     39.98 o
  -1  10   7     1031.17     1114.53     28.19 o
   0  10   7     1856.64     1854.99     38.60 o
   1  10   7       21.09       17.52      9.19 o
   2  10   7      843.02      713.67     23.73 o
   3  10   7     1082.05      918.14     89.40 o
   4  10   7      235.03      232.64     25.05 o
   5  10   7      948.89      844.20     35.31 o
   6  10   7        3.93        7.10      9.58 o
   7  10   7      115.76      129.16     14.73 o
   8  10   7        0.03       -2.64      9.57 o
   9  10   7       19.17       12.61     12.44 o
  10  10   7      317.74      364.02     29.27 o
  11  10   7      242.02      225.31     20.17 o
  12  10   7      102.50       82.82     15.73 o
 -12  11   7      480.30      563.90     57.13 o
 -11  11   7       93.68       78.49     13.42 o
 -10  11   7       23.48       24.17      9.74 o
  -9  11   7      170.52      154.61     13.09 o
  -8  11   7        7.93       16.82      8.49 o
  -7  11   7       70.25       76.26     10.10 o
  -6  11   7       45.31       47.29      8.99 o
  -5  11   7        2.73       -0.38      7.47 o
  -4  11   7      587.78      602.23     19.04 o
  -3  11   7       44.42       50.46     10.35 o
  -2  11   7      719.33      729.83     23.40 o
  -1  11   7     1693.03     1640.50     36.57 o
   0  11   7       47.81       60.52      9.05 o
   1  11   7      564.13      503.21     16.73 o
   2  11   7     1643.08     1647.46     54.83 o
   3  11   7       37.31        8.17      9.07 o
   4  11   7      614.22      484.04     22.51 o
   5  11   7     1370.64     1308.00     40.35 o
   6  11   7       96.67       71.51     12.70 o
   7  11   7      105.74      106.84     14.04 o
   8  11   7        5.16       14.36     12.98 o
   9  11   7      296.19      305.58     26.72 o
  10  11   7        7.05       45.91     25.32 o
  11  11   7      508.74      586.91     70.93 o
 -11  12   7      232.24      276.01     20.13 o
 -10  12   7      310.95      348.65     21.36 o
  -9  12   7      144.29      156.51     13.64 o
  -8  12   7      308.50      238.77     15.39 o
  -7  12   7       53.32       28.75      9.38 o
  -6  12   7       80.34       82.67     10.54 o
  -5  12   7      159.20      141.82     11.75 o
  -4  12   7       63.57       50.68     15.03 o
  -3  12   7       36.83       36.20     10.51 o
  -2  12   7      483.05      456.16     20.33 o
  -1  12   7      363.48      323.35     20.84 o
   0  12   7      596.44      631.80     22.21 o
   1  12   7      138.02      109.35     13.68 o
   2  12   7       46.84       67.62     12.06 o
   3  12   7       39.26       29.08     10.61 o
   4  12   7      107.89      114.80     13.81 o
   5  12   7        0.34       -8.14      9.60 o
   6  12   7      137.39      169.52     20.05 o
   7  12   7       62.88       73.80     37.23 o
   8  12   7      327.11      363.08     54.83 o
   9  12   7       13.59       10.77     17.05 o
  10  12   7        4.30        9.05     18.70 o
 -10  13   7       70.92       90.67     14.68 o
  -9  13   7       37.08       24.05     14.65 o
  -8  13   7       14.10        7.55     12.26 o
  -7  13   7       18.68       -3.54      9.68 o
  -6  13   7        1.48       -7.32      9.78 o
  -5  13   7       67.94       75.05     12.53 o
  -4  13   7      966.57      913.88     39.59 o
  -3  13   7       87.80       65.77     12.78 o
  -2  13   7       23.24       22.62     10.60 o
  -1  13   7        0.12       -4.89     10.78 o
   0  13   7       25.65       17.05     11.90 o
   1  13   7      452.76      507.94     41.28 o
   2  13   7       86.17       89.35     23.08 o
   3  13   7       46.86       32.74     13.12 o
   4  13   7      123.09      179.38     19.70 o
   5  13   7        0.04        7.24     13.03 o
   6  13   7      162.63      205.59     31.96 o
   7  13   7       75.43      111.74     22.44 o
   8  13   7       12.48       25.60     14.59 o
   9  13   7        3.89        5.17     13.84 o
  -9  14   7       41.16       40.63     15.87 o
  -8  14   7        3.22        9.08     14.24 o
  -7  14   7      259.40      295.85     34.03 o
  -6  14   7      208.69      230.91     35.89 o
  -5  14   7       56.79       68.22     13.48 o
  -4  14   7       38.65       31.44     12.16 o
  -3  14   7       49.46       66.34     12.85 o
  -2  14   7       73.64       46.56     12.24 o
  -1  14   7       20.42       39.96     13.36 o
   0  14   7       59.69       53.42     14.57 o
   1  14   7       21.94        3.89     12.36 o
   2  14   7      159.61      157.62     20.56 o
   3  14   7       23.89       37.40     12.19 o
   4  14   7      132.60      164.59     20.12 o
   5  14   7        2.00        7.52     13.18 o
   6  14   7      167.77      178.36     21.95 o
   7  14   7       40.82       46.70     40.09 o
   8  14   7      123.00      101.07     19.98 o
  -7  15   7       63.54       75.03     17.35 o
  -6  15   7       39.48       31.24     19.59 o
  -5  15   7       55.13       51.19     15.42 o
  -4  15   7       55.04       55.96     13.99 o
  -3  15   7       43.83       41.07     15.13 o
  -2  15   7        0.50       -1.29     13.32 o
  -1  15   7        0.00       -3.10     13.01 o
   0  15   7      114.88      140.38     24.58 o
   1  15   7       92.61      139.61     31.17 o
   2  15   7      103.23      136.12     23.49 o
   3  15   7      768.01      763.59     41.37 o
   4  15   7       59.35       81.81     28.73 o
   5  15   7       30.26       54.66     16.67 o
   6  15   7      314.04      363.63     30.32 o
   7  15   7       36.33       53.41     51.68 o
  -5  16   7       27.86        7.87     14.73 o
  -4  16   7        0.55        5.75     17.23 o
  -3  16   7       16.16       -5.68     16.20 o
  -2  16   7       19.93        3.56     20.15 o
  -1  16   7       10.59      -19.90     19.90 o
   0  16   7        2.36       17.05     20.70 o
   1  16   7       33.23       39.18     20.78 o
   2  16   7        2.65        8.53     25.09 o
   3  16   7      445.06      605.81    100.36 o
   4  16   7      148.19      159.40     59.10 o
   5  16   7       57.33       30.46     24.20 o
  -2  17   7        6.25      -24.82     24.82 o
  -1  17   7       14.03       18.39     27.54 o
   0  17   7       14.68       54.40     49.61 o
   1  17   7      106.93      143.01     26.84 o
 -15   0   8       67.75       57.98     12.79 o
 -14   0   8       84.71       71.07     13.28 o
 -13   0   8        5.42       -4.23      8.96 o
 -12   0   8     1177.23     1212.74     36.85 o
 -11   0   8     1019.66      930.93     32.99 o
 -10   0   8      155.25      170.70     11.90 o
  -9   0   8     7920.67     7611.26    122.15 o
  -8   0   8      170.98      186.21     12.38 o
  -7   0   8      192.79      223.66     12.80 o
  -6   0   8      386.32      423.60     13.60 o
  -5   0   8        3.61       -1.11      3.91 o
  -4   0   8      194.07      183.98      8.22 o
  -3   0   8     6059.54     5648.41     87.09 o
  -2   0   8    15317.72    16075.03    274.96 o
  -1   0   8     6064.10     6523.48    114.01 o
   0   0   8     4361.69     4299.88     76.45 o
   1   0   8     1257.83     1339.07     31.68 o
   2   0   8       18.91       16.68      3.74 o
   3   0   8        6.56       17.76      7.69 o
   4   0   8      494.30      445.20     16.46 o
   5   0   8      264.23      304.30     12.97 o
   6   0   8     1327.30     1529.79     33.82 o
   7   0   8      129.27      168.37     10.75 o
   8   0   8      420.15      353.11     23.17 o
   9   0   8      177.10      190.99     12.70 o
  10   0   8     2234.15     2033.73     42.40 o
  11   0   8       77.11       70.68      9.09 o
  12   0   8       75.37       83.99      9.60 o
  13   0   8       70.18       61.45     11.15 o
  14   0   8      359.42      350.26     51.70 o
 -15   1   8        5.91       15.26      7.45 o
 -14   1   8       21.37       11.60      7.10 o
 -13   1   8        7.77        2.13      6.31 o
 -12   1   8       87.56       97.07      8.40 o
 -11   1   8       21.28       11.75      6.18 o
 -10   1   8       27.93       38.52      5.51 o
  -9   1   8      208.16      233.57      9.17 o
  -8   1   8      181.23      214.76      8.78 o
  -7   1   8      128.97      144.43      6.98 o
  -6   1   8     1175.11     1145.93     22.68 o
  -5   1   8     5679.15     5819.55     64.65 o
  -4   1   8     3542.28     3670.77     41.88 o
  -3   1   8     1808.91     1861.83     26.23 o
  -2   1   8     1027.85     1076.44     15.18 o
  -1   1   8    17608.95    17916.25    221.46 o
   0   1   8     2110.40     2295.05     37.44 o
   1   1   8        5.34        7.29      2.72 o
   2   1   8      272.41      199.75     14.65 o
   3   1   8      533.69      497.87     10.21 o
   4   1   8     2376.58     2428.03     36.31 o
   5   1   8        6.54        7.36      2.55 o
   6   1   8       62.43       58.14      4.77 o
   7   1   8      206.95      254.80      8.17 o
   8   1   8     1030.68     1046.65     18.15 o
   9   1   8      285.19      222.05      8.95 o
  10   1   8       60.25       36.18      5.24 o
  11   1   8      342.67      278.16     10.90 o
  12   1   8        1.05        9.34      5.38 o
  13   1   8        2.66        2.42      6.49 o
  14   1   8       10.27       25.50      8.10 o
 -15   2   8        0.89        9.42      8.31 o
 -14   2   8      110.83      102.83     10.17 o
 -13   2   8        1.85        4.22      5.99 o
 -12   2   8     1199.98     1129.13     23.11 o
 -11   2   8        3.24        1.13      5.76 o
 -10   2   8      451.41      421.35     13.02 o
  -9   2   8     1864.08     1900.67     27.30 o
  -8   2   8      294.96      336.27     10.06 o
  -7   2   8     1388.63     1451.99     24.30 o
  -6   2   8       54.69       62.99      4.99 o
  -5   2   8      894.52      863.22     17.93 o
  -4   2   8     1287.20     1205.81     19.33 o
  -3   2   8      753.89      611.05     12.13 o
  -2   2   8      717.85      821.22     22.35 o
  -1   2   8     4556.82     4621.80     63.67 o
   0   2   8       12.74       24.66      4.79 o
   1   2   8      195.45      226.12      8.25 o
   2   2   8     4000.32     4072.43    169.68 o
   3   2   8       49.95       58.46      4.56 o
   4   2   8      516.53      591.93     10.26 o
   5   2   8     1738.59     1730.76     23.59 o
   6   2   8      999.99      964.55     15.78 o
   7   2   8       23.78       32.62      4.21 o
   8   2   8        4.15       -3.56      3.56 o
   9   2   8       58.71       52.03      5.40 o
  10   2   8       90.23       61.94      6.01 o
  11   2   8       70.16       68.74      7.05 o
  12   2   8       10.10        5.78      7.06 o
  13   2   8      828.26      910.67     22.34 o
  14   2   8       47.24       91.95     10.55 o
 -15   3   8        1.48        4.95      7.72 o
 -14   3   8       29.35       12.63      8.09 o
 -13   3   8        4.67       -1.26      6.52 o
 -12   3   8       33.90       52.69      9.54 o
 -11   3   8        4.07        1.32      5.82 o
 -10   3   8       82.66       91.22      8.18 o
  -9   3   8      943.66      993.71     23.09 o
  -8   3   8      320.74      335.89     11.60 o
  -7   3   8        0.74        4.60      4.49 o
  -6   3   8     1092.58     1083.70     19.30 o
  -5   3   8     1151.13     1170.88     19.68 o
  -4   3   8      183.93      196.59      7.63 o
  -3   3   8     8286.65     8149.43    110.77 o
  -2   3   8      144.85      115.90      5.49 o
  -1   3   8     4672.04     4418.20     61.44 o
   0   3   8      201.26      268.35     12.48 o
   1   3   8      836.12      893.62     25.96 o
   2   3   8       37.00       91.04      9.73 o
   3   3   8      311.96      340.96     10.01 o
   4   3   8     1255.30     1323.32     28.88 o
   5   3   8      452.11      415.04      9.02 o
   6   3   8      333.27      356.61     10.04 o
   7   3   8      138.99      146.30      6.72 o
   8   3   8       30.31       29.11      5.33 o
   9   3   8       99.34      103.42      6.61 o
  10   3   8      493.76      521.31     16.33 o
  11   3   8      107.03       89.71      8.86 o
  12   3   8      134.40      163.43     16.34 o
  13   3   8       86.86       94.27     10.21 o
  14   3   8       21.70       21.87      8.56 o
 -15   4   8      220.64      206.27     15.25 o
 -14   4   8        2.11        1.16      7.23 o
 -13   4   8      306.91      311.92     20.75 o
 -12   4   8      319.18      308.55     14.47 o
 -11   4   8       30.82       18.24      7.26 o
 -10   4   8      201.82      201.38     12.12 o
  -9   4   8      316.87      332.20     14.33 o
  -8   4   8      240.32      221.54     11.53 o
  -7   4   8     1277.48     1193.60     24.48 o
  -6   4   8     2592.41     2685.54     38.71 o
  -5   4   8     5242.21     5412.20     70.47 o
  -4   4   8      981.87     1074.13     18.25 o
  -3   4   8        0.01        1.78      2.74 o
  -2   4   8     1912.72     1926.15     35.74 o
  -1   4   8     1930.52     1997.62     27.84 o
   0   4   8      521.83      390.23     10.48 o
   1   4   8     8161.69     8828.37    133.24 o
   2   4   8      146.00      228.66      9.02 o
   3   4   8     1637.67     1724.11     31.47 o
   4   4   8      284.51      342.14      8.91 o
   5   4   8      612.24      594.96     13.12 o
   6   4   8      140.22      130.90      8.05 o
   7   4   8        6.57       13.82      4.32 o
   8   4   8     1958.56     1942.83     31.51 o
   9   4   8       74.45       93.74      8.25 o
  10   4   8       67.76       60.54      7.78 o
  11   4   8        0.01       -3.03      6.03 o
  12   4   8       37.32       43.42     10.39 o
  13   4   8        5.80       12.14      8.73 o
  14   4   8      161.02      171.62     17.17 o
 -14   5   8       14.42        8.53      7.64 o
 -13   5   8        7.72        2.69      6.96 o
 -12   5   8      539.95      517.58     19.05 o
 -11   5   8       76.82       84.61      9.81 o
 -10   5   8     1788.44     1752.21     34.99 o
  -9   5   8      306.81      288.25     13.80 o
  -8   5   8      815.77      840.56     20.92 o
  -7   5   8       21.68       17.62      8.47 o
  -6   5   8      243.23      219.69     10.42 o
  -5   5   8      275.68      300.68     10.33 o
  -4   5   8      459.08      436.00     16.04 o
  -3   5   8      158.78      175.99      6.91 o
  -2   5   8      471.00      424.22      9.94 o
  -1   5   8     2406.43     2431.13     47.60 o
   0   5   8      771.67      787.42     14.56 o
   1   5   8     1392.45     1663.34     30.03 o
   2   5   8     2820.15     3337.09     54.58 o
   3   5   8        4.48        5.58      4.21 o
   4   5   8      249.59      239.58      7.49 o
   5   5   8       50.24       57.29      4.90 o
   6   5   8      324.66      306.35     14.50 o
   7   5   8     4962.52     4992.71     73.83 o
   8   5   8        3.46       22.10      6.75 o
   9   5   8       17.49       16.01      7.28 o
  10   5   8       68.44       74.25     11.57 o
  11   5   8      168.17      197.08     15.97 o
  12   5   8      306.42      304.56     17.49 o
  13   5   8        0.18        9.81      8.70 o
  14   5   8       77.51       76.81     28.60 o
 -14   6   8       13.14       27.48      8.65 o
 -13   6   8      128.98      123.63     12.22 o
 -12   6   8       95.91       92.99     10.68 o
 -11   6   8      172.71      156.14     12.28 o
 -10   6   8     3209.17     3116.61     53.85 o
  -9   6   8      328.23      349.30     14.84 o
  -8   6   8      617.20      625.66     18.31 o
  -7   6   8      352.53      319.05     13.23 o
  -6   6   8      379.87      364.94     19.43 o
  -5   6   8     2073.60     2073.40     39.51 o
  -4   6   8     1783.41     1756.49     27.13 o
  -3   6   8       66.11       87.65      5.47 o
  -2   6   8     1416.25     1362.26     21.99 o
  -1   6   8      275.35      291.06      9.83 o
   0   6   8     5441.70     5677.63     80.19 o
   1   6   8      710.47      847.77     19.12 o
   2   6   8     3070.31     2932.65     49.44 o
   3   6   8       43.71       45.21      6.15 o
   4   6   8     1081.02     1133.86     24.90 o
   5   6   8     3718.44     3729.96     62.65 o
   6   6   8      305.38      331.29     12.27 o
   7   6   8       93.65      106.47      9.73 o
   8   6   8     1632.21     1503.36     33.63 o
   9   6   8        0.04        6.19      6.62 o
  10   6   8      262.33      232.28     17.82 o
  11   6   8        8.15        5.48      8.75 o
  12   6   8       32.24       21.57      9.22 o
  13   6   8       14.95       21.74     11.43 o
  14   6   8       16.28        5.54     19.47 o
 -14   7   8        0.02       -3.26     10.97 o
 -13   7   8       62.74       63.74     16.02 o
 -12   7   8        5.45        5.43      8.12 o
 -11   7   8      375.44      342.32     16.71 o
 -10   7   8      928.44      942.95     24.79 o
  -9   7   8      159.72      155.02     11.55 o
  -8   7   8       93.11       83.56      8.96 o
  -7   7   8       21.28       27.07      6.83 o
  -6   7   8        7.27        3.48      5.92 o
  -5   7   8        6.53        7.27      7.91 o
  -4   7   8      353.78      400.68     13.42 o
  -3   7   8      924.11      948.10     17.79 o
  -2   7   8      236.63      223.46      8.39 o
  -1   7   8      262.93      339.59      9.92 o
   0   7   8      715.74      642.34     15.60 o
   1   7   8      203.02      228.60     12.50 o
   2   7   8        0.46        1.10      5.08 o
   3   7   8     2309.09     2546.75     45.06 o
   4   7   8        4.18        0.05      5.39 o
   5   7   8      266.20      260.37     12.15 o
   6   7   8      919.69      965.04     28.62 o
   7   7   8      893.93      846.62     23.48 o
   8   7   8       16.73       12.75      7.02 o
   9   7   8     1058.83     1065.74     28.48 o
  10   7   8        2.14        4.97      8.57 o
  11   7   8      128.61      112.95     12.28 o
  12   7   8      408.59      480.02     25.15 o
  13   7   8        2.22       26.05     11.96 o
 -13   8   8      180.73      178.96     14.68 o
 -12   8   8       17.26       23.89      9.27 o
 -11   8   8      590.89      589.65     20.75 o
 -10   8   8      134.37      154.63     12.20 o
  -9   8   8       53.83       50.94     12.18 o
  -8   8   8       84.12       68.83      8.96 o
  -7   8   8       74.19       69.03      8.59 o
  -6   8   8       43.01       48.95      7.72 o
  -5   8   8      245.59      257.15     12.22 o
  -4   8   8      673.26      711.36     18.59 o
  -3   8   8       78.05       98.73      6.60 o
  -2   8   8     1089.47     1030.01     19.19 o
  -1   8   8      194.29      184.74      9.62 o
   0   8   8        0.00        4.40      5.28 o
   1   8   8        3.83        7.99      7.92 o
   2   8   8       93.40      107.29     10.08 o
   3   8   8       43.38       35.06      6.90 o
   4   8   8      173.63      151.05     11.44 o
   5   8   8       10.89       25.60     12.03 o
   6   8   8      374.49      388.06     39.14 o
   7   8   8       34.24       34.56     10.17 o
   8   8   8      485.01      496.75     19.39 o
   9   8   8      166.64      158.08     21.75 o
  10   8   8        0.54        5.18      9.04 o
  11   8   8      227.21      278.81     20.96 o
  12   8   8       17.07       -9.94      9.94 o
  13   8   8      106.38      128.89     17.12 o
 -13   9   8       12.26       23.00     10.02 o
 -12   9   8        4.16        9.00      9.25 o
 -11   9   8       50.55       59.21     10.66 o
 -10   9   8       19.72       29.14      8.75 o
  -9   9   8       87.13       86.86     10.34 o
  -8   9   8      162.81      155.12     11.79 o
  -7   9   8      987.96      971.84     24.02 o
  -6   9   8      102.99      115.82     10.07 o
  -5   9   8       92.65       92.89      8.91 o
  -4   9   8        0.01       -1.20      6.09 o
  -3   9   8      618.65      630.62     17.83 o
  -2   9   8      186.00      173.59      8.79 o
  -1   9   8      306.95      262.71     11.84 o
   0   9   8      951.21      924.16     20.93 o
   1   9   8        0.02       -5.84      5.84 o
   2   9   8      130.70      121.98      9.68 o
   3   9   8       31.11       14.70     10.34 o
   4   9   8       43.57       23.45     12.28 o
   5   9   8      125.43      137.67     13.00 o
   6   9   8      176.84      128.57     13.36 o
   7   9   8       75.63       83.59     15.09 o
   8   9   8        0.04        5.78     11.53 o
   9   9   8      135.94      157.30     49.79 o
  10   9   8      170.14      190.07     21.49 o
  11   9   8      219.60      240.53     20.14 o
  12   9   8       50.08       49.08     13.86 o
 -12  10   8       33.45       53.27     11.40 o
 -11  10   8      189.63      229.08     15.78 o
 -10  10   8        5.89       -2.07     11.59 o
  -9  10   8      249.22      263.02     17.63 o
  -8  10   8      814.78      728.87     21.94 o
  -7  10   8      331.88      323.51     15.63 o
  -6  10   8        8.37        8.96      7.19 o
  -5  10   8      359.21      334.64     21.88 o
  -4  10   8      871.74      767.39     27.97 o
  -3  10   8     3412.63     3504.43     56.25 o
  -2  10   8     2352.07     2365.86     46.82 o
  -1  10   8      377.50      373.83     15.55 o
   0  10   8      736.62      724.29     19.08 o
   1  10   8      407.15      424.88     14.98 o
   2  10   8      235.89      272.20     13.29 o
   3  10   8      252.72      235.90     16.30 o
   4  10   8      159.99      113.26     12.68 o
   5  10   8      789.43      745.14     43.15 o
   6  10   8      134.33      115.68     22.78 o
   7  10   8       14.14        4.80     11.22 o
   8  10   8       22.23       36.29     13.26 o
   9  10   8      444.47      535.09     31.34 o
  10  10   8        2.22        6.83     15.98 o
  11  10   8       65.79       88.37     43.02 o
  12  10   8       78.21      101.74     27.18 o
 -11  11   8       17.60       21.44     10.19 o
 -10  11   8      232.13      250.78     16.04 o
  -9  11   8      225.32      212.36     14.82 o
  -8  11   8       76.47       65.78     10.03 o
  -7  11   8      127.42      119.81     11.37 o
  -6  11   8      151.34      118.90     11.01 o
  -5  11   8      367.86      388.36     21.70 o
  -4  11   8       98.91       99.90     10.23 o
  -3  11   8      229.40      244.23     15.39 o
  -2  11   8      822.59      858.71     25.43 o
  -1  11   8       93.91      119.18     11.95 o
   0  11   8      204.26      230.92     14.39 o
   1  11   8       94.57      146.98     12.11 o
   2  11   8       44.05       15.59     10.65 o
   3  11   8      143.48      132.32     17.21 o
   4  11   8        1.03       10.76     12.41 o
   5  11   8      139.78      142.97     17.99 o
   6  11   8      328.47      314.44     24.87 o
   7  11   8       31.58       31.78     12.75 o
   8  11   8       29.25       32.03     14.08 o
   9  11   8      209.92      279.76     26.17 o
  10  11   8      110.79      100.89     18.76 o
  11  11   8       62.25       62.33     38.17 o
 -11  12   8        1.52       -1.62     10.85 o
 -10  12   8       42.58       62.11     16.17 o
  -9  12   8        0.37       -8.71      8.71 o
  -8  12   8      272.74      248.64     19.50 o
  -7  12   8       15.31        1.76      8.38 o
  -6  12   8      504.42      489.40     18.89 o
  -5  12   8       52.71       52.67     11.44 o
  -4  12   8      157.76      158.80     14.03 o
  -3  12   8      198.23      171.42     15.66 o
  -2  12   8      439.18      441.33     20.11 o
  -1  12   8      408.07      390.67     18.74 o
   0  12   8      493.05      487.30     20.05 o
   1  12   8       70.26       63.34     10.31 o
   2  12   8        7.59        1.70      8.49 o
   3  12   8       22.86       21.74     10.29 o
   4  12   8      192.66      207.01     21.06 o
   5  12   8      102.31      111.17     17.09 o
   6  12   8        2.38       15.17     12.21 o
   7  12   8      254.50      259.91     24.44 o
   8  12   8      188.84      219.55     28.59 o
   9  12   8      179.69      216.27     24.73 o
  10  12   8       30.62       47.48     18.60 o
 -10  13   8       11.44       -1.58     11.07 o
  -9  13   8       38.20       43.27     12.74 o
  -8  13   8       10.27        4.15      9.74 o
  -7  13   8        2.00      -10.13     10.13 o
  -6  13   8       95.19       82.86     16.04 o
  -5  13   8       59.19       31.68     11.39 o
  -4  13   8       96.67       81.81     13.64 o
  -3  13   8        3.56       -9.57      9.57 o
  -2  13   8      215.79      199.61     15.59 o
  -1  13   8       58.87       48.39     11.19 o
   0  13   8      107.70       98.16     15.13 o
   1  13   8      716.56      736.68     44.50 o
   2  13   8       19.71       36.31     11.56 o
   3  13   8      110.30       97.28     16.22 o
   4  13   8       30.49        6.17     25.70 o
   5  13   8       63.46       91.89     24.25 o
   6  13   8        0.03       18.04     13.06 o
   7  13   8       23.74       37.77     14.71 o
   8  13   8      141.72      183.04     68.68 o
   9  13   8       56.66       86.98     20.37 o
  -8  14   8        4.70       32.09     15.12 o
  -7  14   8       26.22       44.71     15.10 o
  -6  14   8        2.43       -2.21     11.69 o
  -5  14   8       32.25       32.68     12.32 o
  -4  14   8      197.29      186.80     16.50 o
  -3  14   8      139.88      130.02     14.78 o
  -2  14   8       74.89      100.79     13.57 o
  -1  14   8       18.17        8.74     13.61 o
   0  14   8       10.23       11.84     19.09 o
   1  14   8      106.08      119.85     33.28 o
   2  14   8      175.84      193.98     24.51 o
   3  14   8       37.11       53.12     13.70 o
   4  14   8       40.94       65.18     15.73 o
   5  14   8       45.21       50.16     15.29 o
   6  14   8        5.42       17.34     14.87 o
   7  14   8        8.24       15.26     14.58 o
   8  14   8      108.78      167.24     29.14 o
  -7  15   8       34.28       56.79     17.13 o
  -6  15   8        5.48       -7.20     13.68 o
  -5  15   8       39.09       44.22     13.83 o
  -4  15   8       16.44       -7.53     15.98 o
  -3  15   8      431.95      482.84     28.04 o
  -2  15   8      117.38      120.90     24.94 o
  -1  15   8      241.82      244.52     28.61 o
   0  15   8        0.17      -21.35     21.35 o
   1  15   8        3.45       -5.20     19.22 o
   2  15   8      148.46      190.68     54.64 o
   3  15   8      276.93      312.88     37.68 o
   4  15   8       44.26       94.31     33.61 o
   5  15   8        1.97       -9.47     28.02 o
   6  15   8      676.34      880.40     42.89 o
  -5  16   8       30.75      -18.86     18.86 o
  -4  16   8      398.05      433.20     51.54 o
  -3  16   8        0.09       -9.65     20.41 o
  -2  16   8      944.19     1034.02     51.54 o
  -1  16   8      136.59       95.88     24.67 o
   0  16   8      620.48      683.23     42.36 o
   1  16   8        2.84      -17.73     17.73 o
   2  16   8       45.47       49.02     27.97 o
   3  16   8      653.30      666.16    106.76 o
   4  16   8      112.07       91.17     23.19 o
 -15   1   9        9.81        8.10      7.83 o
 -14   1   9       39.69       34.95      8.07 o
 -13   1   9       47.68       53.44      8.26 o
 -12   1   9      422.55      385.70     13.92 o
 -11   1   9       20.49       39.29      6.50 o
 -10   1   9       56.96       54.20      5.93 o
  -9   1   9      297.62      269.39      9.77 o
  -8   1   9       62.76       62.87      5.55 o
  -7   1   9      449.76      454.18     11.44 o
  -6   1   9      636.46      655.20     12.21 o
  -5   1   9      442.33      431.12      9.36 o
  -4   1   9     2469.97     2668.63     34.01 o
  -3   1   9     4624.96     4846.26     61.94 o
  -2   1   9      281.85      264.09      6.56 o
  -1   1   9       37.89       24.26      3.10 o
   0   1   9     2320.52     2268.55     37.38 o
   1   1   9      115.82      121.05      5.54 o
   2   1   9      271.44      214.60     11.35 o
   3   1   9     1501.13     1432.27     25.53 o
   4   1   9      944.86      933.34     17.02 o
   5   1   9      803.14      898.60     17.32 o
   6   1   9     1099.25     1036.36     18.13 o
   7   1   9      462.62      491.67     11.15 o
   8   1   9      765.59      780.64     15.13 o
   9   1   9      629.61      625.26     13.90 o
  10   1   9     1146.22      953.68     18.41 o
  11   1   9       97.25       92.30      7.21 o
  12   1   9      141.26      150.59      9.99 o
  13   1   9      139.90      134.42     11.14 o
  14   1   9       17.83       34.12      9.35 o
 -15   2   9      114.54      124.46     12.63 o
 -14   2   9       19.81       19.39      7.71 o
 -13   2   9        0.59       -2.66      6.16 o
 -12   2   9       43.67       52.80      7.41 o
 -11   2   9     2231.28     2239.13     35.28 o
 -10   2   9      677.16      666.30     16.06 o
  -9   2   9      482.27      439.21     11.73 o
  -8   2   9      194.41      214.35      9.97 o
  -7   2   9       65.13       84.94      5.98 o
  -6   2   9      146.52      146.65      7.96 o
  -5   2   9      411.24      359.82     10.04 o
  -4   2   9       98.27       74.07      5.07 o
  -3   2   9      668.75      778.20     13.94 o
  -2   2   9     1087.98     1116.55     19.02 o
  -1   2   9      541.14      581.03      9.97 o
   0   2   9     6216.28     6367.38     87.24 o
   1   2   9        6.86        9.88      3.23 o
   2   2   9     5892.02     5844.76     89.66 o
   3   2   9      107.72       64.82      4.56 o
   4   2   9      531.14      478.01      9.68 o
   5   2   9       18.96       28.43      3.26 o
   6   2   9        1.14       -0.94      2.95 o
   7   2   9     1232.47     1263.21     19.97 o
   8   2   9      109.00      106.30      6.38 o
   9   2   9     1630.73     1385.85     22.80 o
  10   2   9      324.71      311.36     10.86 o
  11   2   9      759.28      771.90     20.46 o
  12   2   9      159.65      179.16     11.87 o
  13   2   9       34.25       39.89      8.45 o
  14   2   9       82.85       93.04     10.64 o
 -15   3   9        5.57       16.94      8.78 o
 -14   3   9        2.02       -1.29      7.66 o
 -13   3   9       84.51       80.81     11.89 o
 -12   3   9       12.08       10.79      6.63 o
 -11   3   9      125.10      127.38      9.72 o
 -10   3   9      116.08      123.03      9.06 o
  -9   3   9       19.80       25.47      6.79 o
  -8   3   9       71.17       69.85      6.78 o
  -7   3   9       16.74       20.85      5.03 o
  -6   3   9        8.13       -1.98      3.46 o
  -5   3   9      808.93      851.22     17.39 o
  -4   3   9      404.38      440.28     11.36 o
  -3   3   9     2173.55     2214.70     31.25 o
  -2   3   9        0.93        2.53      3.11 o
  -1   3   9      326.04      374.69      8.84 o
   0   3   9      442.80      411.97     13.98 o
   1   3   9       13.36       -0.85      4.87 o
   2   3   9     3461.63     3779.78     59.79 o
   3   3   9     4287.51     4619.04     72.61 o
   4   3   9     2277.40     2301.86     38.28 o
   5   3   9      981.36      915.33     18.55 o
   6   3   9      161.68      170.72      7.57 o
   7   3   9     1104.21     1152.75     18.84 o
   8   3   9      136.16      151.02      7.34 o
   9   3   9      413.60      394.38     12.39 o
  10   3   9      536.74      550.53     16.82 o
  11   3   9       23.09       31.07      9.32 o
  12   3   9        9.78       15.82     10.66 o
  13   3   9       16.54       26.71      8.06 o
  14   3   9        1.40       16.53      9.52 o
 -14   4   9       52.51       55.90      9.24 o
 -13   4   9      317.31      304.98     15.04 o
 -12   4   9       75.82       92.10      9.35 o
 -11   4   9       56.00       59.71      9.10 o
 -10   4   9       24.26       36.28      7.43 o
  -9   4   9     1841.13     1764.02     34.09 o
  -8   4   9     1140.97     1080.07     24.13 o
  -7   4   9      574.06      545.62     15.90 o
  -6   4   9       13.83       29.38      5.34 o
  -5   4   9      334.68      357.91     10.90 o
  -4   4   9      893.38      909.18     16.46 o
  -3   4   9      891.71      909.65     18.72 o
  -2   4   9      170.63      184.19      6.43 o
  -1   4   9      660.13      580.30     13.52 o
   0   4   9       96.12       85.64      4.05 o
   1   4   9     2247.55     2327.89     39.00 o
   2   4   9       59.81       54.41      5.11 o
   3   4   9        0.74       -2.76      3.70 o
   4   4   9     1530.91     1625.45     26.00 o
   5   4   9        3.27        6.75      2.75 o
   6   4   9      661.48      645.77     13.65 o
   7   4   9     2787.13     2811.55     46.74 o
   8   4   9      968.90      998.92     19.72 o
   9   4   9      286.50      252.45     12.17 o
  10   4   9        4.04        7.79      6.15 o
  11   4   9        7.48        4.07      6.36 o
  12   4   9      295.91      303.12     19.93 o
  13   4   9       84.97      102.49     14.47 o
  14   4   9       41.68       64.41     13.70 o
 -14   5   9      110.77      109.25     10.97 o
 -13   5   9        0.29        2.30      7.11 o
 -12   5   9      347.49      334.89     16.89 o
 -11   5   9      915.13      905.91     24.33 o
 -10   5   9        8.71       17.22      7.33 o
  -9   5   9      200.15      202.59     12.03 o
  -8   5   9      187.07      188.94     11.24 o
  -7   5   9     1017.06      989.59     22.53 o
  -6   5   9     2783.92     2767.85     45.12 o
  -5   5   9        0.90       -0.42      3.28 o
  -4   5   9      674.01      795.53     16.52 o
  -3   5   9       73.46       64.90      4.93 o
  -2   5   9      144.48      130.65      6.21 o
  -1   5   9     1552.22     1444.69     23.59 o
   0   5   9     2862.12     2850.30     38.39 o
   1   5   9      116.81      146.19      7.50 o
   2   5   9     2799.93     3398.80     86.29 o
   3   5   9      639.76      583.50     15.30 o
   4   5   9      256.78      264.99     11.32 o
   5   5   9     1765.97     1871.43     41.22 o
   6   5   9     6210.19     6187.06     98.86 o
   7   5   9    11896.81    11623.70    160.44 o
   8   5   9      703.14      655.42     20.01 o
   9   5   9      470.45      466.44     18.71 o
  10   5   9        1.62        3.26      6.79 o
  11   5   9      134.11      170.68     13.23 o
  12   5   9      526.51      541.37     30.57 o
  13   5   9       29.88       43.13     12.21 o
  14   5   9      250.34      245.05     23.74 o
 -14   6   9      198.79      185.53     13.58 o
 -13   6   9       19.85       33.96      9.39 o
 -12   6   9      222.07      224.05     14.69 o
 -11   6   9      200.86      185.65     13.00 o
 -10   6   9      417.39      423.64     17.10 o
  -9   6   9      275.79      275.37     14.08 o
  -8   6   9       80.44       85.27      8.88 o
  -7   6   9      710.44      720.89     19.33 o
  -6   6   9      119.73      104.93      8.64 o
  -5   6   9      187.23      192.38     10.96 o
  -4   6   9      713.41      740.95     15.05 o
  -3   6   9      401.42      395.60     10.51 o
  -2   6   9     2718.50     2623.67     37.02 o
  -1   6   9        0.86       11.50      3.51 o
   0   6   9      140.02      160.25      8.33 o
   1   6   9     4373.93     4939.11     78.54 o
   2   6   9      352.25      337.20     12.47 o
   3   6   9       24.18       46.75      6.11 o
   4   6   9       36.49       46.02      6.41 o
   5   6   9      689.52      684.45     18.53 o
   6   6   9     5401.51     5546.00     90.02 o
   7   6   9      298.34      279.14     20.98 o
   8   6   9      168.09      143.33     11.12 o
   9   6   9      541.86      533.50     19.52 o
  10   6   9        8.66        4.51      7.17 o
  11   6   9      754.55      706.26     34.03 o
  12   6   9      380.79      362.88     23.56 o
  13   6   9       62.96       88.20     14.54 o
 -14   7   9        0.34       11.04     10.10 o
 -13   7   9      128.30      139.35     13.27 o
 -12   7   9      636.29      625.15     21.63 o
 -11   7   9     1218.33     1197.51     29.43 o
 -10   7   9      147.85      174.61     12.52 o
  -9   7   9     1443.10     1446.17     31.10 o
  -8   7   9     1102.75     1029.51     24.50 o
  -7   7   9      227.26      187.89     11.12 o
  -6   7   9       55.34       71.14      8.03 o
  -5   7   9       82.76       56.06      7.40 o
  -4   7   9     1073.77     1082.37     22.79 o
  -3   7   9     1837.16     1885.78     29.27 o
  -2   7   9       32.08       46.12      4.95 o
  -1   7   9       32.54       16.60      4.76 o
   0   7   9        0.00       -3.95      4.49 o
   1   7   9     1931.53     2093.03     38.10 o
   2   7   9       18.69       24.74      5.87 o
   3   7   9       17.80       24.40      6.03 o
   4   7   9       57.93       78.67      7.85 o
   5   7   9        6.91        9.03      7.08 o
   6   7   9     2927.46     2931.81     62.04 o
   7   7   9      332.72      306.33     34.67 o
   8   7   9        1.12       -3.60      6.59 o
   9   7   9        1.22        0.59      7.16 o
  10   7   9       55.79       58.68     13.84 o
  11   7   9       77.64       82.72     13.33 o
  12   7   9      277.33      327.71     23.01 o
  13   7   9       39.34       61.47     13.86 o
 -13   8   9       78.31       50.76     10.95 o
 -12   8   9      153.55      178.62     14.28 o
 -11   8   9      571.98      559.23     20.53 o
 -10   8   9     1182.49     1157.99     28.47 o
  -9   8   9      541.10      531.40     18.68 o
  -8   8   9      328.18      283.02     14.32 o
  -7   8   9      133.73      153.18     10.96 o
  -6   8   9      310.88      291.34     14.79 o
  -5   8   9      510.26      481.84     15.71 o
  -4   8   9       81.77      106.85      8.89 o
  -3   8   9      969.48     1005.52     19.19 o
  -2   8   9      162.69      195.22      9.11 o
  -1   8   9     2150.51     2091.61     35.55 o
   0   8   9       60.10       61.69      7.17 o
   1   8   9     1264.91     1348.24     25.78 o
   2   8   9      152.73      155.55      9.98 o
   3   8   9        0.21        5.56      6.05 o
   4   8   9      170.38      171.51     10.69 o
   5   8   9      787.93      837.12     26.67 o
   6   8   9      454.00      473.76     20.65 o
   7   8   9       34.10       40.13      9.94 o
   8   8   9      388.63      378.35     26.59 o
   9   8   9      179.95      185.80     20.07 o
  10   8   9       16.29       11.57     23.22 o
  11   8   9        0.14        4.27     10.45 o
  12   8   9      391.24      387.25     25.40 o
  13   8   9      242.19      239.17     26.38 o
 -13   9   9        9.28       -0.28      9.63 o
 -12   9   9       15.19       13.65      9.48 o
 -11   9   9       21.41       16.36      9.00 o
 -10   9   9      624.49      697.83     22.42 o
  -9   9   9      708.69      681.28     21.28 o
  -8   9   9       35.76       39.19      8.52 o
  -7   9   9      128.62      118.62     10.43 o
  -6   9   9       33.40       24.84      7.44 o
  -5   9   9      146.26      158.12     10.73 o
  -4   9   9      462.91      425.06     15.01 o
  -3   9   9       28.94       32.46      6.84 o
  -2   9   9      943.94     1043.97     20.16 o
  -1   9   9      100.60      104.28      8.60 o
   0   9   9        0.75       -0.97      5.74 o
   1   9   9      366.24      383.37     17.59 o
   2   9   9       35.26       27.82      7.31 o
   3   9   9      703.23      695.81     19.92 o
   4   9   9      117.13      117.91     16.28 o
   5   9   9      584.67      528.14     25.56 o
   6   9   9      430.22      484.78     26.66 o
   7   9   9        0.51       -8.52     13.27 o
   8   9   9       62.46       55.33     18.65 o
   9   9   9      740.97      778.62     51.03 o
  10   9   9       10.01       19.02     13.48 o
  11   9   9        0.06       14.60     15.94 o
  12   9   9       22.50       25.76     12.67 o
 -12  10   9        2.71       -3.29      9.45 o
 -11  10   9      114.16      121.42     13.21 o
 -10  10   9       23.77       38.16      9.77 o
  -9  10   9        0.29        5.13      8.07 o
  -8  10   9      200.50      187.48     13.11 o
  -7  10   9        0.00       -8.70      8.70 o
  -6  10   9       47.34       56.34      9.02 o
  -5  10   9      422.79      460.07     16.81 o
  -4  10   9      145.35      155.86     10.81 o
  -3  10   9     3071.17     3206.98     52.45 o
  -2  10   9     2065.93     2062.95     42.51 o
  -1  10   9     1596.62     1662.95     31.52 o
   0  10   9      204.70      215.07     11.51 o
   1  10   9      477.16      465.55     15.45 o
   2  10   9       28.47       34.55      7.66 o
   3  10   9       57.37      108.78     12.01 o
   4  10   9       20.76       31.65     11.06 o
   5  10   9      100.40       86.53     14.55 o
   6  10   9       38.10       28.15     12.31 o
   7  10   9       57.67       38.55     18.46 o
   8  10   9      185.04      172.58     19.98 o
   9  10   9       82.24      101.40     17.84 o
  10  10   9       16.27       55.06     24.77 o
  11  10   9       23.21       36.98     15.54 o
 -11  11   9      163.14      162.68     14.46 o
 -10  11   9      421.34      447.49     20.62 o
  -9  11   9       13.46        8.76      9.07 o
  -8  11   9        2.52        5.52      8.42 o
  -7  11   9      139.50      142.16     17.25 o
  -6  11   9        0.00       -4.55      7.19 o
  -5  11   9     1274.75     1196.47     27.98 o
  -4  11   9      206.22      191.24     14.72 o
  -3  11   9      760.56      751.91     24.43 o
  -2  11   9      541.43      506.01     20.36 o
  -1  11   9     3305.46     3336.31     61.66 o
   0  11   9     1450.79     1451.72     33.54 o
   1  11   9      536.95      502.28     17.70 o
   2  11   9     1588.43     1534.16     60.57 o
   3  11   9       86.75      109.09     23.10 o
   4  11   9     1628.98     1541.06     72.66 o
   5  11   9     1237.28     1022.97     57.63 o
   6  11   9        0.05        2.73     15.90 o
   7  11   9       18.70       10.11     12.01 o
   8  11   9      220.74      234.21     23.76 o
   9  11   9      102.85      172.61     21.94 o
  10  11   9       64.96       90.45     18.98 o
  11  11   9       40.75       60.93     17.39 o
 -10  12   9       83.72      102.87     13.06 o
  -9  12   9       16.10        7.89      9.49 o
  -8  12   9       72.71       59.50     10.92 o
  -7  12   9       30.59       41.04      9.95 o
  -6  12   9       83.79       67.41     12.27 o
  -5  12   9      549.82      556.85     22.90 o
  -4  12   9       60.08       53.93     13.52 o
  -3  12   9       58.01       67.06     13.43 o
  -2  12   9      300.43      304.30     25.39 o
  -1  12   9      312.06      307.49     17.66 o
   0  12   9      705.01      691.46     23.13 o
   1  12   9        6.82       14.85      9.80 o
   2  12   9      384.28      357.96     21.79 o
   3  12   9      382.20      374.96     25.24 o
   4  12   9       42.03       47.53     13.90 o
   5  12   9       38.53       46.67     13.96 o
   6  12   9      341.34      366.86     54.53 o
   7  12   9      491.33      559.03     32.12 o
   8  12   9       43.13       53.99     19.29 o
   9  12   9        3.18       20.74     15.05 o
  10  12   9       39.62       39.99     16.48 o
  -9  13   9        0.00      -11.30     11.30 o
  -8  13   9        4.48       -2.54     11.21 o
  -7  13   9       68.59       47.10     13.13 o
  -6  13   9        1.11       -8.27     10.54 o
  -5  13   9        2.41       -1.95     10.09 o
  -4  13   9        1.30        6.55     10.25 o
  -3  13   9       45.60       28.97     11.08 o
  -2  13   9      295.92      265.78     17.00 o
  -1  13   9        4.96      -13.58     13.58 o
   0  13   9       65.49       43.39     32.51 o
   1  13   9      177.59      197.16     31.30 o
   2  13   9       19.06       10.86     14.13 o
   3  13   9       39.13       41.81     11.87 o
   4  13   9       30.33       28.50     27.18 o
   5  13   9        6.32       -0.82     12.28 o
   6  13   9       46.39       85.95     42.21 o
   7  13   9        4.62      -12.09     28.07 o
   8  13   9       49.89       76.06     39.12 o
   9  13   9        5.07       11.56     21.26 o
  -8  14   9      145.19      117.31     18.59 o
  -7  14   9       88.60      126.87     22.34 o
  -6  14   9      151.75      115.49     15.74 o
  -5  14   9       25.84       24.60     12.23 o
  -4  14   9      144.49      134.86     15.38 o
  -3  14   9        0.20       -5.26     14.01 o
  -2  14   9       11.61       24.39     14.05 o
  -1  14   9       28.44       18.45     17.95 o
   0  14   9       54.26       84.59     20.36 o
   1  14   9       24.77       13.56     18.08 o
   2  14   9       87.82      126.57     25.56 o
   3  14   9      480.55      498.32     34.44 o
   4  14   9       14.24       17.38     19.33 o
   5  14   9       77.40       86.30     24.59 o
   6  14   9       57.96       56.62     16.88 o
   7  14   9        7.29       19.90     42.93 o
   8  14   9      215.05      319.63     45.48 o
  -7  15   9       72.70       38.49     46.20 o
  -6  15   9        0.00      -11.73     19.14 o
  -5  15   9       68.03       55.05     17.99 o
  -4  15   9        2.02        0.84     15.39 o
  -3  15   9        9.78       16.48     20.61 o
  -2  15   9      235.32      273.71     33.74 o
  -1  15   9      106.88      101.12     23.13 o
   0  15   9       89.30       43.63     20.40 o
   1  15   9      132.63      135.13     23.67 o
   2  15   9       49.05       28.41     18.47 o
   3  15   9       10.30       40.87     43.82 o
   4  15   9      321.97      346.04     32.21 o
   5  15   9        2.75       13.40     38.59 o
   6  15   9      181.97      225.76     48.90 o
  -5  16   9        3.27       16.09     29.69 o
  -4  16   9       16.04       44.44     23.01 o
  -3  16   9        2.38      -16.73     20.44 o
  -2  16   9        2.13      -19.39     19.51 o
  -1  16   9        1.95       18.82     20.80 o
   0  16   9      106.17      104.44     23.99 o
   1  16   9      569.15      619.02     43.13 o
   2  16   9        5.70       19.14     19.34 o
   3  16   9       77.22       94.16     22.75 o
   4  16   9       63.92       39.64     20.46 o
 -15   0  10      248.45      274.57     22.11 o
 -14   0  10       46.86       50.61     12.52 o
 -13   0  10      180.79      165.57     16.25 o
 -12   0  10       15.49        7.24      8.80 o
 -11   0  10      316.73      334.87     21.13 o
 -10   0  10       77.73      101.21     10.09 o
  -9   0  10       14.66        8.09      6.30 o
  -8   0  10        8.24       -5.66      5.66 o
  -7   0  10      126.96      117.12      9.01 o
  -6   0  10      370.62      360.02     13.13 o
  -5   0  10     3914.77     4126.76     67.31 o
  -4   0  10     6352.26     6754.98    104.59 o
  -3   0  10      932.79      943.67     28.65 o
  -2   0  10     9681.49    10670.91    185.11 o
  -1   0  10      275.09      357.62     13.12 o
   0   0  10    10970.26    10118.49    174.99 o
   1   0  10      472.74      484.27     17.01 o
   2   0  10      158.79      148.06     11.82 o
   3   0  10    17874.40    19020.65    398.08 o
   4   0  10    13738.68    13498.55    285.67 o
   5   0  10       11.85        6.97      5.82 o
   6   0  10     1520.47     1511.54     33.99 o
   7   0  10      150.44      207.69     12.20 o
   8   0  10      131.55      112.60     10.15 o
   9   0  10       38.00       32.66      7.98 o
  10   0  10     1749.77     1538.71     33.52 o
  11   0  10      406.43      417.46     16.67 o
  12   0  10      158.89      152.04     12.20 o
  13   0  10      120.82      124.30     17.20 o
  14   0  10      315.27      353.56     27.69 o
 -15   1  10      139.13      142.97     15.25 o
 -14   1  10       18.22       22.40      7.93 o
 -13   1  10      125.69      122.89     10.43 o
 -12   1  10      490.54      505.71     15.37 o
 -11   1  10       58.40       83.24      7.71 o
 -10   1  10      205.03      197.13      9.06 o
  -9   1  10     1302.42     1348.06     21.68 o
  -8   1  10      492.52      512.49     12.11 o
  -7   1  10       55.04       50.87      5.50 o
  -6   1  10        0.00        3.74      3.49 o
  -5   1  10      507.57      478.84      9.93 o
  -4   1  10      724.51      685.10     12.42 o
  -3   1  10     2512.17     2585.64     35.32 o
  -2   1  10     1824.11     1984.82     25.55 o
  -1   1  10     7413.55     7538.89     93.31 o
   0   1  10     1207.32     1132.22     21.38 o
   1   1  10        0.15        6.31      3.23 o
   2   1  10      154.92      157.64      6.20 o
   3   1  10     1417.47     1564.25     27.67 o
   4   1  10      318.25      355.96     13.91 o
   5   1  10      422.92      446.88     10.22 o
   6   1  10       30.86       36.61      4.39 o
   7   1  10      220.51      197.05      7.68 o
   8   1  10        2.65        8.67      3.93 o
   9   1  10     1175.38      972.59     18.13 o
  10   1  10      481.97      396.60     13.36 o
  11   1  10       45.21       35.69      6.16 o
  12   1  10       20.64       26.89      6.32 o
  13   1  10       74.82       98.03     10.30 o
  14   1  10        7.08       17.52     12.37 o
 -15   2  10      199.22      208.36     21.30 o
 -14   2  10       10.12        5.76      8.09 o
 -13   2  10      309.75      303.12     15.04 o
 -12   2  10     1393.61     1398.64     26.62 o
 -11   2  10      910.63      908.10     20.00 o
 -10   2  10      229.92      245.27     10.89 o
  -9   2  10      322.72      310.86     12.54 o
  -8   2  10       35.70       39.78      5.33 o
  -7   2  10      307.02      344.28     11.90 o
  -6   2  10     3284.61     3455.52     47.70 o
  -5   2  10      108.36      134.37      6.22 o
  -4   2  10      698.83      718.84     12.86 o
  -3   2  10       79.86      112.89      5.00 o
  -2   2  10     1955.52     2081.66     28.83 o
  -1   2  10     2213.36     2195.16     29.35 o
   0   2  10     4649.37     4581.03     64.38 o
   1   2  10      224.51      228.04      7.80 o
   2   2  10       26.18       27.73      4.11 o
   3   2  10     2205.13     2398.18     44.60 o
   4   2  10     1269.06     1226.44     20.78 o
   5   2  10      427.73      444.99     10.71 o
   6   2  10       21.62       42.43      4.16 o
   7   2  10      416.58      379.31     10.00 o
   8   2  10      497.30      479.93     11.73 o
   9   2  10      223.31      203.35      8.85 o
  10   2  10       42.21       44.40      6.17 o
  11   2  10       26.32       25.33      6.63 o
  12   2  10       86.11       67.82      8.80 o
  13   2  10       21.14       31.87      8.17 o
  14   2  10       97.53      122.60     15.30 o
 -15   3  10       50.21       74.51     10.97 o
 -14   3  10      384.94      358.68     18.38 o
 -13   3  10       55.60       62.97      9.00 o
 -12   3  10      695.77      674.83     19.32 o
 -11   3  10      256.18      245.40     12.70 o
 -10   3  10      494.14      490.16     15.32 o
  -9   3  10      104.68      111.66      8.30 o
  -8   3  10       15.75       15.55      5.46 o
  -7   3  10      422.85      399.47     11.93 o
  -6   3  10       10.75       22.48      5.07 o
  -5   3  10      151.81      151.92      8.03 o
  -4   3  10      133.13      112.91      6.05 o
  -3   3  10     3519.97     3735.28     51.87 o
  -2   3  10      268.57      267.48      8.21 o
  -1   3  10     1803.79     1775.91     25.32 o
   0   3  10      798.78      708.69     15.58 o
   1   3  10      839.47      741.80     15.70 o
   2   3  10       11.89        3.90      4.36 o
   3   3  10      118.19      106.51      6.55 o
   4   3  10      413.87      518.52     15.17 o
   5   3  10        0.60       -0.81      2.63 o
   6   3  10     4398.82     4343.13     58.17 o
   7   3  10      202.24      197.90      9.05 o
   8   3  10      339.64      353.52     12.79 o
   9   3  10        2.21        7.63      5.01 o
  10   3  10      167.49      178.10     10.89 o
  11   3  10       19.99       36.19      7.28 o
  12   3  10      205.98      222.44     13.24 o
  13   3  10       70.11       74.00     24.39 o
  14   3  10      604.33      694.54     26.15 o
 -14   4  10       91.76       94.46     11.95 o
 -13   4  10        1.33        5.71      7.18 o
 -12   4  10      673.78      617.57     18.73 o
 -11   4  10        2.92        7.93      6.52 o
 -10   4  10     2139.52     2053.97     39.12 o
  -9   4  10      179.79      156.42     10.82 o
  -8   4  10     1117.77     1090.11     24.31 o
  -7   4  10      135.48      155.66      9.82 o
  -6   4  10       77.83      123.67      7.07 o
  -5   4  10    10497.23    10809.70    147.63 o
  -4   4  10      189.27      267.69      9.38 o
  -3   4  10     2933.47     2873.04     57.64 o
  -2   4  10     1084.07     1004.00     16.91 o
  -1   4  10        7.10       13.05      3.49 o
   0   4  10     1160.93     1286.32     20.26 o
   1   4  10      526.20      660.82     16.68 o
   2   4  10      345.55      401.91     11.56 o
   3   4  10      178.01      206.61      9.34 o
   4   4  10      249.81      281.87     13.33 o
   5   4  10      792.00      819.57     32.22 o
   6   4  10      168.86      172.20      8.84 o
   7   4  10     2235.21     2229.36     37.72 o
   8   4  10       51.83       62.35      8.42 o
   9   4  10      405.39      403.10     14.33 o
  10   4  10      740.01      716.38     19.73 o
  11   4  10      274.20      266.14     15.52 o
  12   4  10       12.83       13.57      9.86 o
  13   4  10      210.46      200.82     27.43 o
  14   4  10      126.49      140.29     16.70 o
 -14   5  10        1.69        3.03      7.80 o
 -13   5  10       25.02       19.41      8.12 o
 -12   5  10      106.88      127.63     10.56 o
 -11   5  10      240.95      218.88     13.57 o
 -10   5  10     1240.87     1195.87     27.81 o
  -9   5  10      337.86      353.05     15.08 o
  -8   5  10       53.73       54.12      8.07 o
  -7   5  10        3.48        7.30      6.00 o
  -6   5  10      596.88      648.63     17.47 o
  -5   5  10      863.54      940.55     19.26 o
  -4   5  10     1056.35     1145.87     23.34 o
  -3   5  10      386.02      363.21      9.72 o
  -2   5  10     1159.80     1150.80     21.84 o
  -1   5  10      731.93      772.32     14.08 o
   0   5  10      378.55      352.62      8.40 o
   1   5  10      139.33      154.44      7.76 o
   2   5  10     2007.62     2079.69     36.67 o
   3   5  10       45.62       60.86      6.30 o
   4   5  10      240.94      265.05     11.38 o
   5   5  10       48.98       44.60      7.08 o
   6   5  10      265.36      263.64     15.47 o
   7   5  10      808.15      876.59     20.62 o
   8   5  10       64.89       81.05     12.47 o
   9   5  10        6.60       18.10      6.90 o
  10   5  10        6.15       10.32      8.35 o
  11   5  10       13.94       19.66      9.73 o
  12   5  10      223.55      267.46     29.33 o
  13   5  10      117.29      138.90     17.97 o
 -14   6  10       38.82       57.43      9.93 o
 -13   6  10      235.83      234.32     14.20 o
 -12   6  10      107.53      111.01     11.72 o
 -11   6  10       82.84       83.13     10.17 o
 -10   6  10        0.80       10.26      7.33 o
  -9   6  10       47.75       53.28      8.15 o
  -8   6  10      731.64      714.20     19.80 o
  -7   6  10     1418.19     1340.31     27.69 o
  -6   6  10     1389.50     1322.35     26.92 o
  -5   6  10      217.01      216.87     11.77 o
  -4   6  10      735.17      739.09     20.54 o
  -3   6  10      653.56      644.65     13.80 o
  -2   6  10      898.57      851.30     16.96 o
  -1   6  10       62.16       79.32      7.75 o
   0   6  10       68.42       90.54      6.77 o
   1   6  10       81.57      119.17      7.09 o
   2   6  10     2184.34     2357.80     41.50 o
   3   6  10      588.32      690.44     17.95 o
   4   6  10      379.28      392.38     16.54 o
   5   6  10     2556.46     2640.19     47.30 o
   6   6  10     3839.34     3939.81     66.88 o
   7   6  10      375.67      398.30     18.10 o
   8   6  10      117.67      121.44     14.62 o
   9   6  10       46.34       63.13     11.11 o
  10   6  10      136.61      162.40     15.36 o
  11   6  10       16.28       17.36      9.84 o
  12   6  10       45.58       39.13     14.29 o
  13   6  10       34.36       38.75     12.57 o
 -13   7  10       96.87      121.10     12.83 o
 -12   7  10      613.06      610.02     21.66 o
 -11   7  10      317.61      312.82     16.43 o
 -10   7  10       63.74       61.13      9.53 o
  -9   7  10      471.43      464.78     17.36 o
  -8   7  10      529.09      561.92     18.02 o
  -7   7  10      113.94      127.30      9.96 o
  -6   7  10      458.37      495.79     15.96 o
  -5   7  10        0.01        1.71      5.69 o
  -4   7  10       12.00       11.92      5.73 o
  -3   7  10        7.86       14.22      5.16 o
  -2   7  10      214.63      215.18      8.45 o
  -1   7  10        4.44       -0.42      3.41 o
   0   7  10       11.09       17.58      5.21 o
   1   7  10     1603.04     1676.28     32.15 o
   2   7  10      691.93      723.51     18.70 o
   3   7  10      138.07      166.13     10.13 o
   4   7  10      553.50      592.49     19.39 o
   5   7  10     1142.02     1115.50     25.70 o
   6   7  10      561.58      588.71     34.05 o
   7   7  10       49.36       51.17     11.63 o
   8   7  10        5.26       10.41     10.00 o
   9   7  10      175.37      188.05     17.10 o
  10   7  10      143.32      163.64     16.02 o
  11   7  10        2.56        9.62     12.44 o
  12   7  10       22.76       38.75     12.13 o
  13   7  10       16.72       27.10     12.61 o
 -13   8  10       19.47       10.24      9.39 o
 -12   8  10        6.94        5.90     13.06 o
 -11   8  10      596.91      561.19     20.77 o
 -10   8  10        1.35       -7.42      7.42 o
  -9   8  10      238.78      270.96     14.88 o
  -8   8  10      497.23      451.57     16.89 o
  -7   8  10      126.64      111.21      9.82 o
  -6   8  10      187.00      174.43     14.01 o
  -5   8  10       53.37       36.75      7.08 o
  -4   8  10      531.22      527.77     21.95 o
  -3   8  10      176.53      222.10      9.33 o
  -2   8  10       35.46       47.50      5.73 o
  -1   8  10      517.15      565.35     15.79 o
   0   8  10     1418.90     1356.37     30.94 o
   1   8  10       12.49       24.92      6.09 o
   2   8  10      111.63      122.43     10.56 o
   3   8  10      119.02      131.51      9.72 o
   4   8  10     1502.59     1466.34     35.97 o
   5   8  10       66.79       60.77     17.00 o
   6   8  10       18.82       13.11      9.67 o
   7   8  10      240.20      229.93     20.14 o
   8   8  10       33.10       44.26     19.54 o
   9   8  10       39.68       24.41     11.84 o
  10   8  10        4.49       18.37     16.69 o
  11   8  10       51.75       52.71     15.93 o
  12   8  10      380.13      423.13     26.68 o
 -12   9  10        0.15        4.84      9.25 o
 -11   9  10      217.52      227.35     15.40 o
 -10   9  10        3.48       16.19      8.44 o
  -9   9  10        6.03        8.48      7.89 o
  -8   9  10        4.28        4.58      7.62 o
  -7   9  10        8.56       12.13      7.29 o
  -6   9  10       18.83       24.46     10.67 o
  -5   9  10      673.20      628.88     18.44 o
  -4   9  10      371.36      411.69     14.92 o
  -3   9  10       76.93      100.11      8.81 o
  -2   9  10     3370.09     3215.01     51.36 o
  -1   9  10      311.71      311.43     20.44 o
   0   9  10       27.33       18.42      6.41 o
   1   9  10      486.11      534.05     15.94 o
   2   9  10      263.77      296.71     13.67 o
   3   9  10      226.34      219.49     13.99 o
   4   9  10       20.78       20.59      9.98 o
   5   9  10      441.50      467.13     25.30 o
   6   9  10        0.14       -4.24      9.16 o
   7   9  10        0.54       18.60     10.75 o
   8   9  10        0.05       -2.62     11.45 o
   9   9  10       66.63       48.38     19.45 o
  10   9  10       64.93       63.77     24.78 o
  11   9  10      256.59      244.79     25.35 o
  12   9  10        1.79       16.28     22.52 o
 -12  10  10       86.87       96.86     12.56 o
 -11  10  10       84.79       80.93     11.83 o
 -10  10  10      223.56      254.18     15.95 o
  -9  10  10      462.76      505.16     19.46 o
  -8  10  10     1032.35     1046.59     26.80 o
  -7  10  10      118.85       89.89     10.22 o
  -6  10  10        4.10       -0.57      6.98 o
  -5  10  10     1413.04     1373.15     29.44 o
  -4  10  10       81.29       84.46     10.39 o
  -3  10  10      451.80      465.57     19.27 o
  -2  10  10      136.10      193.55     13.45 o
  -1  10  10     2172.67     2135.76     52.62 o
   0  10  10       20.76       21.28      6.73 o
   1  10  10      222.40      240.06     14.79 o
   2  10  10      121.94      143.00     11.36 o
   3  10  10      326.20      275.26     29.18 o
   4  10  10      102.99       67.89     13.33 o
   5  10  10      602.54      628.90     30.23 o
   6  10  10       18.66       21.77     11.90 o
   7  10  10       32.32       35.56     12.98 o
   8  10  10       22.20        6.55     15.53 o
   9  10  10      127.91      117.19     45.94 o
  10  10  10       17.80       28.14     14.24 o
  11  10  10       30.74       26.82     15.00 o
 -11  11  10        0.04        1.89      9.47 o
 -10  11  10       11.72       24.77     10.18 o
  -9  11  10      385.53      417.87     28.73 o
  -8  11  10        0.02       -7.88      7.88 o
  -7  11  10      116.34      108.00     11.17 o
  -6  11  10       78.02       77.82      9.94 o
  -5  11  10       28.19       25.03      9.98 o
  -4  11  10      422.45      377.14     18.71 o
  -3  11  10      411.84      455.72     21.57 o
  -2  11  10     1802.04     1755.30     39.12 o
  -1  11  10     2338.40     2278.42     46.37 o
   0  11  10      566.52      591.51     20.27 o
   1  11  10        0.23        5.47      7.69 o
   2  11  10        8.96        2.53     19.15 o
   3  11  10      126.22      109.19     15.50 o
   4  11  10      123.31      131.20     21.96 o
   5  11  10      373.06      320.17     24.99 o
   6  11  10        0.12        4.20     15.40 o
   7  11  10       14.65       -8.11     15.18 o
   8  11  10        0.68       -5.49     11.75 o
   9  11  10      492.59      599.41     34.59 o
  10  11  10       47.27       87.38     22.06 o
 -10  12  10       76.86       66.79     12.40 o
  -9  12  10       10.63       15.39     10.57 o
  -8  12  10       85.18       49.05     12.58 o
  -7  12  10      460.34      469.23     22.43 o
  -6  12  10       10.31       -0.22     10.00 o
  -5  12  10      216.75      202.87     26.77 o
  -4  12  10       65.42       66.27     11.64 o
  -3  12  10      815.27      771.88     25.58 o
  -2  12  10      352.30      358.83     18.49 o
  -1  12  10      495.30      500.36     39.29 o
   0  12  10        9.82        0.57     10.89 o
   1  12  10      337.19      294.96     26.36 o
   2  12  10        6.06       -1.44     13.26 o
   3  12  10        0.16        0.23     13.12 o
   4  12  10       77.44      118.70     25.51 o
   5  12  10       72.85      107.42     23.56 o
   6  12  10      105.07      106.85     23.22 o
   7  12  10      245.02      326.35     27.47 o
   8  12  10      286.88      327.55     28.49 o
   9  12  10        2.49        5.22     29.92 o
  10  12  10       15.24       -1.85     18.02 o
  -9  13  10      189.28      193.83     18.48 o
  -8  13  10       24.32        6.54     21.80 o
  -7  13  10       16.57      -10.93     10.93 o
  -6  13  10       50.76       37.56     12.57 o
  -5  13  10       28.48       17.73     10.99 o
  -4  13  10      130.66      135.43     14.52 o
  -3  13  10        0.06      -12.91     12.91 o
  -2  13  10      676.41      708.57     30.34 o
  -1  13  10      290.42      319.29     22.09 o
   0  13  10       74.09       63.24     18.81 o
   1  13  10      773.38      780.83     39.40 o
   2  13  10      112.74       89.66     13.97 o
   3  13  10       83.31      106.84     20.76 o
   4  13  10      128.97      151.68     26.19 o
   5  13  10      169.53      175.46     30.29 o
   6  13  10      238.39      227.21     40.21 o
   7  13  10        3.37        6.79     17.52 o
   8  13  10       16.81       32.08     15.42 o
   9  13  10      621.02      726.20     39.82 o
  -8  14  10        2.63      -11.35     12.22 o
  -7  14  10      261.28      314.35     33.60 o
  -6  14  10       17.33       20.08     16.83 o
  -5  14  10      226.11      254.20     23.49 o
  -4  14  10        0.01      -12.61     14.62 o
  -3  14  10      698.21      691.82     31.76 o
  -2  14  10       66.26       47.50     15.51 o
  -1  14  10       47.54       42.14     19.18 o
   0  14  10       25.60       21.15     18.18 o
   1  14  10       14.19       26.34     27.79 o
   2  14  10      275.68      220.25     25.83 o
   3  14  10      172.59      193.89     25.01 o
   4  14  10       17.78       29.72     12.96 o
   5  14  10        7.07       -8.04     25.26 o
   6  14  10        9.58       47.31     16.30 o
   7  14  10       44.40       52.73     17.27 o
  -6  15  10       41.68       20.22     17.63 o
  -5  15  10       77.95       55.12     18.42 o
  -4  15  10       39.79       33.78     17.08 o
  -3  15  10       12.25       -8.66     29.75 o
  -2  15  10        7.73        4.61     19.82 o
  -1  15  10       57.33       77.46     48.51 o
   0  15  10        3.71      -13.89     17.88 o
   1  15  10      166.95      201.68     27.37 o
   2  15  10        2.90      -15.39     15.39 o
   3  15  10       10.05        3.40     17.67 o
   4  15  10        6.60        0.96     19.80 o
   5  15  10       42.32       90.78     18.80 o
   6  15  10      308.75      351.48    107.00 o
  -4  16  10      325.19      328.62     36.69 o
  -3  16  10       66.91       39.68     35.38 o
  -2  16  10       46.34       12.83     22.01 o
  -1  16  10       29.11        3.66     24.63 o
   0  16  10      254.40      235.84     39.47 o
   1  16  10        0.01       -1.33     22.91 o
   2  16  10       64.68      103.94     38.85 o
   3  16  10        4.36      -17.07     17.07 o
 -15   1  11        3.94        8.63      9.97 o
 -14   1  11       83.21       80.64     10.03 o
 -13   1  11      142.21      156.73     14.40 o
 -12   1  11        0.45        6.58      6.28 o
 -11   1  11      190.07      188.88     10.41 o
 -10   1  11      191.87      183.48     12.03 o
  -9   1  11       35.80       45.09      5.56 o
  -8   1  11      101.99      134.07      7.27 o
  -7   1  11      257.17      267.97      8.96 o
  -6   1  11      195.14      217.68      7.68 o
  -5   1  11      121.35      111.35      5.99 o
  -4   1  11      731.09      739.80     13.17 o
  -3   1  11      964.67     1188.73     17.58 o
  -2   1  11      314.14      352.07      8.91 o
  -1   1  11     3810.69     3856.39     49.99 o
   0   1  11      604.03      598.04     14.28 o
   1   1  11        4.40        4.48      3.56 o
   2   1  11     2598.22     2549.96     41.07 o
   3   1  11     2646.96     2723.52     44.85 o
   4   1  11      107.05       88.35      7.20 o
   5   1  11      411.36      396.88     10.59 o
   6   1  11      667.92      719.62     14.59 o
   7   1  11      125.81      143.59      6.82 o
   8   1  11      226.73      212.19      8.48 o
   9   1  11      722.43      684.75     14.83 o
  10   1  11      192.08      212.04     10.27 o
  11   1  11        0.14        4.78      5.16 o
  12   1  11       22.21       24.00      6.57 o
  13   1  11       73.14       68.03     13.62 o
  14   1  11        0.12       17.53     12.78 o
 -15   2  11       34.03       41.01      9.99 o
 -14   2  11      186.11      190.25     14.27 o
 -13   2  11       16.48       13.93      7.76 o
 -12   2  11        4.29       -3.70      6.25 o
 -11   2  11      322.44      380.62     13.95 o
 -10   2  11        2.59        0.64      5.03 o
  -9   2  11       12.06       11.74      5.06 o
  -8   2  11        2.23        1.06      4.66 o
  -7   2  11      415.40      405.73     15.96 o
  -6   2  11       33.14       30.48      4.66 o
  -5   2  11      126.75      101.35      6.35 o
  -4   2  11      475.32      507.84     10.73 o
  -3   2  11       62.41       68.30      4.35 o
  -2   2  11     2743.00     2471.42     45.06 o
  -1   2  11     1577.51     1489.96     26.49 o
   0   2  11        8.74       15.73      4.09 o
   1   2  11     7007.87     7036.71     96.69 o
   2   2  11       90.20       93.77     13.45 o
   3   2  11     1757.44     1759.40     41.83 o
   4   2  11        4.48        9.04      3.47 o
   5   2  11      894.85      951.98     20.70 o
   6   2  11       12.36       21.44      3.80 o
   7   2  11      296.63      318.82      9.50 o
   8   2  11       66.49       64.83      5.51 o
   9   2  11      401.72      423.38     13.99 o
  10   2  11        2.33       -3.28      4.69 o
  11   2  11       43.04       49.72      7.42 o
  12   2  11       14.00       10.23      8.72 o
  13   2  11       65.26       72.50     10.92 o
  14   2  11      199.26      226.37     24.44 o
 -14   3  11      193.62      235.62     17.57 o
 -13   3  11      882.64      901.26     23.45 o
 -12   3  11      327.54      323.99     14.76 o
 -11   3  11     1128.83     1095.97     25.41 o
 -10   3  11       60.25       57.68      7.57 o
  -9   3  11        2.37        7.74      5.48 o
  -8   3  11      625.26      639.30     14.67 o
  -7   3  11     1252.75     1315.44     23.61 o
  -6   3  11        6.51        3.48      4.58 o
  -5   3  11     1124.96     1084.31     21.03 o
  -4   3  11       12.21        5.40      3.64 o
  -3   3  11      112.70      131.99      7.25 o
  -2   3  11        8.03        6.12      5.30 o
  -1   3  11      884.26      947.12     13.99 o
   0   3  11       74.52       60.83      5.17 o
   1   3  11     2655.16     2863.47     42.50 o
   2   3  11      751.69      795.81     21.10 o
   3   3  11      180.50      190.49      6.79 o
   4   3  11       40.71       48.01      5.63 o
   5   3  11     5419.81     5510.53    100.32 o
   6   3  11     2093.56     2106.13     31.65 o
   7   3  11       18.48       24.57      4.93 o
   8   3  11      176.74      171.66      8.65 o
   9   3  11      499.35      435.86     13.21 o
  10   3  11        9.93       18.91      6.22 o
  11   3  11       66.01       62.94     10.97 o
  12   3  11       94.19      102.30     13.55 o
  13   3  11        3.08       39.31     14.84 o
  14   3  11       20.31       47.86     11.10 o
 -14   4  11      278.00      250.72     14.76 o
 -13   4  11      606.48      586.40     19.26 o
 -12   4  11      316.91      363.26     16.04 o
 -11   4  11       52.32       58.26      8.25 o
 -10   4  11     1817.22     1764.88     32.29 o
  -9   4  11      764.19      757.88     20.58 o
  -8   4  11        7.82        9.49      6.25 o
  -7   4  11      991.48      898.78     21.35 o
  -6   4  11     1184.38     1136.37     22.53 o
  -5   4  11      334.32      439.21     12.66 o
  -4   4  11      473.08      446.01     12.13 o
  -3   4  11      543.14      619.36     13.93 o
  -2   4  11      670.19      731.71     13.87 o
  -1   4  11     1357.04     1426.29     21.73 o
   0   4  11     1491.67     1475.42     24.83 o
   1   4  11     2703.30     3025.93     51.67 o
   2   4  11      885.50      966.63     24.47 o
   3   4  11      575.46      570.27     14.71 o
   4   4  11      468.34      508.01     16.04 o
   5   4  11       62.06       48.69      6.79 o
   6   4  11     1942.89     1859.27     35.62 o
   7   4  11     2643.34     2647.83     43.38 o
   8   4  11     1456.69     1410.86     27.74 o
   9   4  11      209.79      205.79     15.43 o
  10   4  11      713.81      660.09     29.94 o
  11   4  11       39.87       29.82      9.82 o
  12   4  11       35.73       40.77     11.30 o
  13   4  11       33.35       20.09     14.76 o
 -14   5  11      127.39      135.43     12.19 o
 -13   5  11      140.10      132.28     11.49 o
 -12   5  11        1.21        3.69      6.95 o
 -11   5  11        0.27       -1.61      7.28 o
 -10   5  11      283.44      283.59     14.91 o
  -9   5  11       51.17       46.30      8.09 o
  -8   5  11      642.10      700.92     19.50 o
  -7   5  11      125.43      128.57      9.59 o
  -6   5  11      179.23      156.30      9.86 o
  -5   5  11      229.73      309.69     11.62 o
  -4   5  11        2.10       -1.94      2.86 o
  -3   5  11      215.75      182.49      8.00 o
  -2   5  11     1257.67     1154.92     19.27 o
  -1   5  11      481.05      479.06     10.59 o
   0   5  11     1687.01     1786.99     25.98 o
   1   5  11        1.30        5.12      3.80 o
   2   5  11        0.00        2.79      4.35 o
   3   5  11      139.32      117.49      7.78 o
   4   5  11      308.95      312.43     12.20 o
   5   5  11     1576.94     1600.91     41.11 o
   6   5  11     1465.57     1514.93     31.09 o
   7   5  11     2741.46     2795.46     59.30 o
   8   5  11     1319.78     1322.20     36.41 o
   9   5  11        0.24       -1.62      7.55 o
  10   5  11     1282.11     1363.74     39.37 o
  11   5  11      275.67      309.02     25.25 o
  12   5  11      210.83      262.39     20.26 o
  13   5  11        0.06       -4.13     12.55 o
 -14   6  11       27.57       32.76      9.09 o
 -13   6  11        7.29        2.59      8.64 o
 -12   6  11       28.98       28.42      9.21 o
 -11   6  11      159.17      169.81     12.71 o
 -10   6  11       13.15        4.21      7.27 o
  -9   6  11      934.16      934.39     28.50 o
  -8   6  11     2132.60     2060.21     38.46 o
  -7   6  11       54.77       38.61      7.14 o
  -6   6  11      245.58      214.74     11.53 o
  -5   6  11     2702.92     2828.21     46.30 o
  -4   6  11     1086.51     1098.24     29.66 o
  -3   6  11        0.10        5.93      4.90 o
  -2   6  11     1695.95     1690.37     28.08 o
  -1   6  11     2078.07     2007.88     31.83 o
   0   6  11     3631.71     4073.21     58.29 o
   1   6  11      819.27      876.72     20.00 o
   2   6  11       76.54       56.78      8.67 o
   3   6  11      860.27      963.29     23.29 o
   4   6  11      731.98      740.54     22.62 o
   5   6  11     1979.90     1966.73     44.35 o
   6   6  11     3258.40     3415.82     69.52 o
   7   6  11      158.96      160.63     16.47 o
   8   6  11      388.88      378.89     23.22 o
   9   6  11      742.81      801.32     28.55 o
  10   6  11      170.04      162.57     15.60 o
  11   6  11      178.26      209.96     17.84 o
  12   6  11      114.29      113.84     19.10 o
  13   6  11        6.96       10.55     16.25 o
 -13   7  11       36.99       15.75      9.59 o
 -12   7  11       89.61       91.57     11.57 o
 -11   7  11        0.05       -2.34      7.96 o
 -10   7  11       44.72       60.33      9.65 o
  -9   7  11      177.90      190.74     12.66 o
  -8   7  11      114.33      111.82     10.16 o
  -7   7  11      125.19      104.25      9.49 o
  -6   7  11       12.11       13.72      7.17 o
  -5   7  11       59.38       84.06      8.30 o
  -4   7  11      161.12      138.44      9.37 o
  -3   7  11      934.00      877.92     17.44 o
  -2   7  11       90.00       98.50      6.27 o
  -1   7  11      599.67      606.39     14.05 o
   0   7  11      251.11      244.40     15.44 o
   1   7  11      722.20      711.38     18.21 o
   2   7  11      170.46      207.48     12.75 o
   3   7  11     1977.88     2070.47     45.58 o
   4   7  11       19.99       14.27      7.18 o
   5   7  11        6.19        0.16      6.62 o
   6   7  11       60.47       74.84     12.77 o
   7   7  11      289.82      295.94     21.83 o
   8   7  11      821.86      907.84     56.03 o
   9   7  11      264.78      242.64     21.68 o
  10   7  11      275.45      343.64     21.94 o
  11   7  11     1033.60     1214.68     48.12 o
  12   7  11        4.14       10.16     13.78 o
  13   7  11       22.20       40.36     13.57 o
 -13   8  11       34.52       33.71     11.07 o
 -12   8  11        3.04        1.91      8.81 o
 -11   8  11      222.55      215.04     14.93 o
 -10   8  11      185.62      188.78     13.61 o
  -9   8  11        7.79       10.51      7.84 o
  -8   8  11      318.94      305.34     15.19 o
  -7   8  11      111.91      109.21     11.18 o
  -6   8  11      187.11      203.61     11.77 o
  -5   8  11      786.15      824.33     20.73 o
  -4   8  11        8.41       10.69      5.96 o
  -3   8  11      139.47      154.94      8.14 o
  -2   8  11       45.71       42.27      6.65 o
  -1   8  11     1214.46     1277.40     25.39 o
   0   8  11      324.59      345.43     12.82 o
   1   8  11      964.99      975.62     24.54 o
   2   8  11       70.18       64.76      9.31 o
   3   8  11      291.33      275.84     15.37 o
   4   8  11       12.80       -0.49      6.76 o
   5   8  11      948.26     1003.78     37.10 o
   6   8  11        4.78        6.11     13.30 o
   7   8  11      281.56      299.51     22.85 o
   8   8  11      225.67      213.44     20.32 o
   9   8  11       33.85       25.13     12.16 o
  10   8  11      175.98      171.76     20.75 o
  11   8  11      170.09      202.47     32.09 o
  12   8  11      128.55      114.62     38.12 o
 -12   9  11      174.81      165.43     14.52 o
 -11   9  11       22.16       15.51      9.47 o
 -10   9  11      380.78      377.19     18.27 o
  -9   9  11       63.03       38.49      9.24 o
  -8   9  11        5.55        6.35      8.28 o
  -7   9  11      417.67      433.83     16.79 o
  -6   9  11      392.71      395.84     15.55 o
  -5   9  11      939.64      907.44     22.48 o
  -4   9  11       58.59       70.83      8.40 o
  -3   9  11      134.23       91.16     10.63 o
  -2   9  11     1839.81     1671.09     31.30 o
  -1   9  11      259.67      301.92     12.56 o
   0   9  11      218.90      234.05     13.52 o
   1   9  11      371.69      323.44     15.17 o
   2   9  11        4.17        5.43      6.74 o
   3   9  11      362.37      391.71     17.63 o
   4   9  11       29.63       18.31     18.60 o
   5   9  11      363.68      341.32     22.73 o
   6   9  11      718.01      808.81     34.55 o
   7   9  11       81.01       86.02     24.54 o
   8   9  11       95.11      104.07     16.77 o
   9   9  11      612.45      589.97     32.19 o
  10   9  11      163.07      256.30     34.46 o
  11   9  11       27.43       25.11     14.75 o
  12   9  11       15.60       26.24     15.53 o
 -12  10  11        0.39       15.34     11.23 o
 -11  10  11        0.25       -8.72      8.72 o
 -10  10  11       11.38        1.89     13.76 o
  -9  10  11       18.67       18.43      8.67 o
  -8  10  11      259.36      232.90     14.53 o
  -7  10  11      167.21      138.05     11.55 o
  -6  10  11       26.22       31.58      8.11 o
  -5  10  11      410.99      399.31     15.87 o
  -4  10  11      670.95      721.12     27.62 o
  -3  10  11      304.91      287.51     15.92 o
  -2  10  11     1139.45     1119.61     31.17 o
  -1  10  11        0.01        7.77      9.48 o
   0  10  11       11.40       10.99      7.66 o
   1  10  11        4.12       15.56      7.40 o
   2  10  11      243.61      208.26     13.03 o
   3  10  11      121.65       87.38     13.82 o
   4  10  11      434.11      381.08     37.40 o
   5  10  11       64.74       58.95     13.14 o
   6  10  11      305.86      246.28     21.89 o
   7  10  11      260.44      241.03     22.01 o
   8  10  11      516.60      660.12     47.41 o
   9  10  11      110.74      108.50     25.29 o
  10  10  11      240.73      311.70     59.94 o
  11  10  11      152.30      175.10     23.43 o
 -11  11  11       10.32       11.33     10.09 o
 -10  11  11       11.96       23.48     10.02 o
  -9  11  11       77.75      102.93     12.09 o
  -8  11  11      114.31       98.35     11.47 o
  -7  11  11     1052.46     1085.36     27.51 o
  -6  11  11       65.74       52.01     11.58 o
  -5  11  11       48.60       53.37     21.95 o
  -4  11  11       74.76       46.65     11.01 o
  -3  11  11      362.07      369.01     18.57 o
  -2  11  11      140.55      126.30     16.08 o
  -1  11  11     1162.82     1152.66     36.04 o
   0  11  11       19.60        8.25      7.80 o
   1  11  11       34.58       29.44      8.67 o
   2  11  11       79.69       97.29     12.97 o
   3  11  11      232.31      272.28     26.75 o
   4  11  11       98.73       87.13     14.99 o
   5  11  11       29.40       40.21     13.35 o
   6  11  11       17.51       15.18     12.33 o
   7  11  11      370.12      435.91     39.81 o
   8  11  11       10.87        6.23     17.51 o
   9  11  11      116.93      111.43     19.62 o
  10  11  11        9.59        4.54     23.01 o
 -10  12  11       35.22       34.54     13.48 o
  -9  12  11       18.34        2.40     11.65 o
  -8  12  11        0.43      -12.72     12.72 o
  -7  12  11      336.49      315.49     19.62 o
  -6  12  11        5.27       -6.21      9.79 o
  -5  12  11      121.96      125.66     15.75 o
  -4  12  11      127.08       83.00     16.21 o
  -3  12  11      950.52      991.49     35.55 o
  -2  12  11     2017.48     2014.66     95.08 o
  -1  12  11      559.47      503.14     25.84 o
   0  12  11        2.79       -6.30     10.55 o
   1  12  11      112.32      109.32     28.55 o
   2  12  11        9.75       -0.05      9.81 o
   3  12  11        2.25       -2.36     13.47 o
   4  12  11      153.08      115.18     25.80 o
   5  12  11        2.57        9.78     17.69 o
   6  12  11       50.30       19.51     19.57 o
   7  12  11      368.42      395.03     29.95 o
   8  12  11      238.36      273.24     47.82 o
   9  12  11       31.60       30.64     15.83 o
  -9  13  11        0.07       -9.93     11.79 o
  -8  13  11       59.55       62.32     18.16 o
  -7  13  11        0.06      -14.04     14.99 o
  -6  13  11       48.79       26.96     16.15 o
  -5  13  11      101.42       99.41     17.65 o
  -4  13  11        0.07        0.96     17.19 o
  -3  13  11        0.98      -12.48     12.48 o
  -2  13  11       19.48       24.58     13.96 o
  -1  13  11      138.64      136.70     16.92 o
   0  13  11       20.65       16.36     17.45 o
   1  13  11       76.78       89.12     44.98 o
   2  13  11        9.47       10.95     15.60 o
   3  13  11       28.58       46.63     12.75 o
   4  13  11      335.74      356.15     23.52 o
   5  13  11      204.35      183.43     21.38 o
   6  13  11        0.04        1.68     16.75 o
   7  13  11      119.84      133.69     20.27 o
   8  13  11       44.82       72.39     18.34 o
  -8  14  11        0.11      -15.39     15.39 o
  -7  14  11        4.83       -2.91     16.42 o
  -6  14  11      104.84      120.72     20.30 o
  -5  14  11       45.48       43.18     24.25 o
  -4  14  11       17.70       30.18     21.98 o
  -3  14  11       46.90       72.65     17.38 o
  -2  14  11      635.60      632.40     30.31 o
  -1  14  11       57.52       80.87     29.98 o
   0  14  11      248.18      268.76     28.59 o
   1  14  11      181.74      205.62     26.36 o
   2  14  11        0.91        4.27     16.29 o
   3  14  11       51.15       61.27     19.73 o
   4  14  11       49.99       53.70     17.94 o
   5  14  11       15.87       19.98     26.16 o
   6  14  11        0.57       22.10     14.68 o
   7  14  11      201.58      227.29     31.86 o
  -6  15  11      440.89      501.69     32.07 o
  -5  15  11        9.96      -16.49     16.49 o
  -4  15  11        0.18      -14.23     14.23 o
  -3  15  11       32.12       -6.70     19.92 o
  -2  15  11       32.73       34.96     23.69 o
  -1  15  11       85.44       84.49     23.45 o
   0  15  11        4.45       -1.95     25.75 o
   1  15  11        3.89       -0.77     27.16 o
   2  15  11        0.18      -15.59     16.84 o
   3  15  11        1.97      -16.12     16.12 o
   4  15  11        0.02       -2.97     17.74 o
   5  15  11      189.41      198.91     20.76 o
  -3  16  11       43.10       32.06     32.52 o
  -2  16  11       65.96       33.93     22.48 o
  -1  16  11       75.86       37.67     22.60 o
   0  16  11      169.19      193.52     28.65 o
   1  16  11       14.52      -12.08     19.11 o
   2  16  11        9.82       28.94     20.31 o
   3  16  11       12.16        5.23     18.68 o
 -14   0  12       64.98       55.96     13.12 o
 -13   0  12     1696.58     1602.16     46.36 o
 -12   0  12       78.30       84.95     12.73 o
 -11   0  12        5.37        7.52      7.44 o
 -10   0  12       17.63       31.66      8.20 o
  -9   0  12     3679.73     3769.28     66.89 o
  -8   0  12     2388.96     2388.27     45.58 o
  -7   0  12       14.40        3.76      7.12 o
  -6   0  12     3108.47     3175.47     55.04 o
  -5   0  12     1708.12     1765.20     33.50 o
  -4   0  12      122.02      135.92     11.37 o
  -3   0  12      762.65      831.41     27.58 o
  -2   0  12    39934.32    43516.43    738.14 o
  -1   0  12     1386.25     1621.83     33.48 o
   0   0  12     2082.42     2025.05     39.89 o
   1   0  12      661.30      750.10     44.51 o
   2   0  12     2746.16     2795.47     52.98 o
   3   0  12     5634.68     6030.42    165.94 o
   4   0  12     1535.18     1574.69     41.02 o
   5   0  12     2255.35     2400.50     59.42 o
   6   0  12      818.26      814.05     22.47 o
   7   0  12      386.41      442.39     16.94 o
   8   0  12      221.42      209.31     13.13 o
   9   0  12      283.84      265.53     20.34 o
  10   0  12      421.35      422.73     16.46 o
  11   0  12      426.67      386.64     19.01 o
  12   0  12       50.22       69.81     11.08 o
 -14   1  12       30.49       18.54      8.04 o
 -13   1  12       40.05       35.60      8.28 o
 -12   1  12       31.80       14.82      7.88 o
 -11   1  12      593.07      629.60     16.54 o
 -10   1  12      406.64      428.25     12.25 o
  -9   1  12       47.80       37.43      6.22 o
  -8   1  12     1275.42     1288.73     20.74 o
  -7   1  12       41.88       46.02      6.04 o
  -6   1  12      530.71      527.02     12.35 o
  -5   1  12      122.77       97.62      5.96 o
  -4   1  12    16399.35    17440.61    197.22 o
  -3   1  12    13870.48    15044.59    184.14 o
  -2   1  12      186.56      172.40      9.39 o
  -1   1  12     1160.41     1263.20     19.48 o
   0   1  12       86.72      132.23      7.33 o
   1   1  12     1884.86     2000.48     31.36 o
   2   1  12      106.42      129.76      7.11 o
   3   1  12        0.01        3.87      3.05 o
   4   1  12        7.21        6.81      3.52 o
   5   1  12      374.61      408.39     15.31 o
   6   1  12      803.04      802.20     15.55 o
   7   1  12     1048.69     1074.01     18.19 o
   8   1  12     1206.12     1150.07     19.74 o
   9   1  12      198.18      177.25      9.17 o
  10   1  12       16.76       16.21      5.49 o
  11   1  12      174.71      173.18     11.02 o
  12   1  12        0.61        7.95      8.27 o
  13   1  12        5.34       -1.89     15.87 o
 -14   2  12       70.75       63.54     10.46 o
 -13   2  12       20.60       30.86      8.81 o
 -12   2  12      139.29      145.66     11.05 o
 -11   2  12      249.95      232.62     12.27 o
 -10   2  12        0.93       -1.08      5.59 o
  -9   2  12       14.76        7.78      4.98 o
  -8   2  12      296.50      291.37     10.44 o
  -7   2  12        1.02        4.78      4.56 o
  -6   2  12      363.39      375.77     10.57 o
  -5   2  12      487.74      514.56     11.56 o
  -4   2  12     1778.36     1958.40     26.99 o
  -3   2  12     3531.53     3686.70     45.43 o
  -2   2  12     1579.89     1819.15     24.29 o
  -1   2  12        2.47       -0.67      3.76 o
   0   2  12      658.07      664.33     18.09 o
   1   2  12      231.09      241.10      8.69 o
   2   2  12       82.91       83.56      6.76 o
   3   2  12      344.74      354.94     10.73 o
   4   2  12        6.16        3.11      2.96 o
   5   2  12      112.41      112.78      7.28 o
   6   2  12      985.17      970.84     17.53 o
   7   2  12       43.40       68.57      5.88 o
   8   2  12      870.03      779.24     16.96 o
   9   2  12        3.51        5.65      4.77 o
  10   2  12      390.23      401.23     16.48 o
  11   2  12        0.53        0.52      7.68 o
  12   2  12      100.71      139.33     21.51 o
  13   2  12       19.93       28.96     10.63 o
 -14   3  12        1.02        0.57      7.91 o
 -13   3  12      309.28      313.16     15.61 o
 -12   3  12     1038.96     1024.16     24.42 o
 -11   3  12      134.16      140.96     13.49 o
 -10   3  12        3.36        0.14      5.66 o
  -9   3  12      379.21      392.45     13.52 o
  -8   3  12       96.42      105.80      8.80 o
  -7   3  12      176.29      183.69      8.69 o
  -6   3  12       63.41       66.61      5.98 o
  -5   3  12      767.93      695.16     18.42 o
  -4   3  12      904.70      978.66     16.38 o
  -3   3  12     2480.99     2608.93     33.77 o
  -2   3  12      573.35      567.59     16.36 o
  -1   3  12      347.20      344.12      8.37 o
   0   3  12     2039.00     2044.08     32.39 o
   1   3  12       73.29       75.84      8.90 o
   2   3  12      615.80      727.78     16.02 o
   3   3  12     1949.08     1968.69     30.23 o
   4   3  12       10.98       33.56      5.42 o
   5   3  12     2834.66     2878.39     56.30 o
   6   3  12     1230.78     1205.44     25.01 o
   7   3  12        0.57       -0.69      4.64 o
   8   3  12       74.29       69.62      8.33 o
   9   3  12      348.68      327.56     15.16 o
  10   3  12      336.52      347.91     19.14 o
  11   3  12        0.07       11.79      9.87 o
  12   3  12      150.97      167.36     15.92 o
  13   3  12      328.56      418.45     26.08 o
 -14   4  12       45.93       51.08      9.90 o
 -13   4  12      329.20      346.64     16.44 o
 -12   4  12      163.13      196.16     12.46 o
 -11   4  12     1026.39     1015.41     23.64 o
 -10   4  12       16.60       17.71      6.62 o
  -9   4  12        9.37       16.42      6.00 o
  -8   4  12       10.61       29.15      6.78 o
  -7   4  12     1759.34     1791.74     33.37 o
  -6   4  12      446.44      379.97     11.86 o
  -5   4  12      263.44      270.85     10.47 o
  -4   4  12     1374.86     1407.97     27.51 o
  -3   4  12     1202.91     1215.95     22.05 o
  -2   4  12       25.65       15.69      3.53 o
  -1   4  12      485.66      548.30     12.71 o
   0   4  12     1498.93     1635.73     27.23 o
   1   4  12        1.52       15.26      5.50 o
   2   4  12     2216.71     2386.55     49.03 o
   3   4  12      798.00      868.02     23.68 o
   4   4  12       43.29       28.44      8.09 o
   5   4  12      224.77      272.56     16.87 o
   6   4  12      116.82      132.33     11.05 o
   7   4  12     2493.45     2417.19     52.79 o
   8   4  12       93.97       82.82      8.94 o
   9   4  12      143.30      154.54     13.79 o
  10   4  12       86.17       84.94     12.24 o
  11   4  12      183.93      196.07     16.70 o
  12   4  12       82.19       92.03     13.93 o
  13   4  12       16.98       25.40     19.51 o
 -14   5  12       72.27       73.46     10.37 o
 -13   5  12       29.60       25.89      8.77 o
 -12   5  12      144.84      159.43     12.16 o
 -11   5  12      937.00      974.03     32.69 o
 -10   5  12      281.98      292.30     14.98 o
  -9   5  12      179.31      180.25     11.78 o
  -8   5  12      431.86      444.00     15.92 o
  -7   5  12     1014.82     1083.54     24.21 o
  -6   5  12      107.73       87.00      8.28 o
  -5   5  12      556.76      596.73     20.83 o
  -4   5  12        0.62       -3.31      3.31 o
  -3   5  12     1600.87     1673.25     31.00 o
  -2   5  12     3202.54     3273.10     44.94 o
  -1   5  12      129.01      120.48      5.84 o
   0   5  12      297.36      326.48     12.61 o
   1   5  12     2724.70     2872.04     50.64 o
   2   5  12       12.82       10.40      5.82 o
   3   5  12     1479.58     1543.43     35.80 o
   4   5  12      912.71      887.60     49.95 o
   5   5  12      196.47      182.38     18.58 o
   6   5  12     1356.67     1385.84     34.87 o
   7   5  12     2058.62     2049.45     46.99 o
   8   5  12      106.21       91.72     16.01 o
   9   5  12      259.40      250.73     17.59 o
  10   5  12        0.44       -0.27      8.49 o
  11   5  12       47.51       52.80     11.82 o
  12   5  12       85.13       98.72     15.95 o
  13   5  12      178.00      171.23     38.77 o
 -13   6  12      141.35      123.09     11.58 o
 -12   6  12        0.00        0.55      7.32 o
 -11   6  12      262.02      274.15     18.69 o
 -10   6  12       12.96       10.93      8.04 o
  -9   6  12        4.86        0.98      8.60 o
  -8   6  12       79.15       68.52      9.09 o
  -7   6  12       11.52        8.60      6.48 o
  -6   6  12      870.42      849.51     20.76 o
  -5   6  12     1710.69     1658.12     31.04 o
  -4   6  12      395.12      423.80     11.93 o
  -3   6  12      381.25      369.39     11.28 o
  -2   6  12     1091.54     1060.35     20.02 o
  -1   6  12      495.39      488.93     11.87 o
   0   6  12      106.36      125.95      9.52 o
   1   6  12     1165.68     1128.00     25.99 o
   2   6  12      232.20      244.51     13.43 o
   3   6  12       56.68       70.74      8.85 o
   4   6  12      444.99      496.38     27.32 o
   5   6  12      249.86      279.29     15.49 o
   6   6  12      627.25      613.44     21.73 o
   7   6  12       44.72       40.79     10.92 o
   8   6  12      466.93      504.09     29.43 o
   9   6  12       12.10       16.09     12.68 o
  10   6  12        2.18        7.84     11.46 o
  11   6  12        2.17        0.90      9.81 o
  12   6  12       43.06       54.69     13.09 o
  13   6  12      147.75      135.97     28.39 o
 -13   7  12        0.98       16.89     10.77 o
 -12   7  12        1.67        0.26      9.95 o
 -11   7  12       87.08      108.28     14.12 o
 -10   7  12     1293.45     1403.77     32.02 o
  -9   7  12      242.31      234.10     15.65 o
  -8   7  12       15.67       11.41      7.10 o
  -7   7  12      217.11      234.40     15.15 o
  -6   7  12      189.76      189.23     11.18 o
  -5   7  12     1198.43     1230.20     25.87 o
  -4   7  12       67.98       73.63      7.63 o
  -3   7  12      177.05      194.64     11.61 o
  -2   7  12        2.62        2.54      3.91 o
  -1   7  12      213.83      237.65     10.98 o
   0   7  12       15.60        8.04      6.50 o
   1   7  12      597.12      569.27     18.19 o
   2   7  12        6.39        5.79      7.58 o
   3   7  12        5.29        4.10      6.91 o
   4   7  12      306.19      300.13     21.82 o
   5   7  12     4621.90     4748.41     92.37 o
   6   7  12      256.25      276.27     20.92 o
   7   7  12      496.97      509.35     26.86 o
   8   7  12      605.94      575.00     30.75 o
   9   7  12      205.28      228.83     21.21 o
  10   7  12      263.12      246.57     23.23 o
  11   7  12        2.38       10.60     12.45 o
  12   7  12       72.15       79.85     23.58 o
 -13   8  12        1.39        6.01      9.64 o
 -12   8  12       31.04       35.96     10.24 o
 -11   8  12       79.83      104.27     11.67 o
 -10   8  12        3.96        3.39      8.22 o
  -9   8  12      274.13      300.09     17.16 o
  -8   8  12        8.00       11.97      7.29 o
  -7   8  12      564.64      537.98     17.76 o
  -6   8  12      243.68      284.45     13.31 o
  -5   8  12       11.27        6.57      6.21 o
  -4   8  12      158.81      163.33     10.94 o
  -3   8  12       50.21       42.40      5.72 o
  -2   8  12     1448.33     1461.95     28.12 o
  -1   8  12     1933.43     1971.10     39.97 o
   0   8  12      125.14      113.00     10.31 o
   1   8  12       60.30       48.17      9.92 o
   2   8  12      608.63      642.35     19.96 o
   3   8  12      213.61      221.78     14.16 o
   4   8  12      294.23      296.17     16.29 o
   5   8  12        8.77       31.47     10.54 o
   6   8  12        0.92       -8.65      8.65 o
   7   8  12       25.91       40.23     12.07 o
   8   8  12       70.29       75.85     14.69 o
   9   8  12      136.65      120.31     17.41 o
  10   8  12       20.95       21.10     21.90 o
  11   8  12      336.23      318.41     38.55 o
  12   8  12        0.11        8.17     17.90 o
 -12   9  12       11.81       31.94     11.17 o
 -11   9  12        0.06       -0.63      9.16 o
 -10   9  12       48.64       61.50     11.61 o
  -9   9  12      219.12      238.19     14.69 o
  -8   9  12        2.74        8.02      7.47 o
  -7   9  12       68.78       60.40      9.17 o
  -6   9  12      116.94      114.53     10.29 o
  -5   9  12        4.88        3.53      6.37 o
  -4   9  12      177.42      157.47     12.52 o
  -3   9  12       71.90       69.13      9.67 o
  -2   9  12     2670.68     2758.18     52.24 o
  -1   9  12      319.62      332.93     15.40 o
   0   9  12      447.17      418.52     29.75 o
   1   9  12        0.18       11.38      6.79 o
   2   9  12      144.23      144.76     12.07 o
   3   9  12        0.03       -3.25      6.83 o
   4   9  12      998.16      999.55     37.33 o
   5   9  12      234.93      231.46     20.05 o
   6   9  12        7.70       19.17     11.15 o
   7   9  12       31.83        1.39     10.41 o
   8   9  12       75.23       85.24     19.68 o
   9   9  12        3.15       -6.67     11.32 o
  10   9  12       18.29       55.72     21.57 o
  11   9  12        1.72        3.62     18.17 o
 -11  10  12      121.95      122.33     13.23 o
 -10  10  12        5.76       -8.11      8.11 o
  -9  10  12      102.54      118.55     12.18 o
  -8  10  12       19.93       16.07      8.51 o
  -7  10  12      478.83      432.21     17.59 o
  -6  10  12        0.68       -4.02      8.71 o
  -5  10  12     2561.16     2606.54     52.70 o
  -4  10  12       85.38      103.17     14.60 o
  -3  10  12      200.90      186.24     18.03 o
  -2  10  12      166.70      180.99     17.21 o
  -1  10  12      152.50      165.42     16.01 o
   0  10  12       26.02       11.17     11.49 o
   1  10  12      696.49      627.44     20.63 o
   2  10  12      155.35      145.86     11.85 o
   3  10  12        0.32        8.80      9.82 o
   4  10  12       24.56       16.98     10.79 o
   5  10  12      267.27      282.65     23.16 o
   6  10  12     1365.04     1332.54     47.64 o
   7  10  12        0.29        8.25     11.43 o
   8  10  12        0.52        6.98     11.67 o
   9  10  12      351.16      443.09     44.28 o
  10  10  12       74.54       79.46     24.09 o
  11  10  12       25.51       41.48     20.62 o
 -11  11  12      199.48      222.73     21.27 o
 -10  11  12        5.63       -1.16      9.41 o
  -9  11  12      106.19       89.01     11.85 o
  -8  11  12      349.18      311.56     19.84 o
  -7  11  12       12.03       -0.61      9.75 o
  -6  11  12        4.31        8.69      9.90 o
  -5  11  12      117.10      121.22     17.14 o
  -4  11  12       37.56       31.65     13.92 o
  -3  11  12     2200.27     2134.60     60.13 o
  -2  11  12      259.91      297.86     20.93 o
  -1  11  12       62.41       51.75     17.70 o
   0  11  12        7.60        4.23      7.92 o
   1  11  12      310.34      290.06     16.15 o
   2  11  12      206.35      146.08     15.24 o
   3  11  12      133.71      151.22     15.56 o
   4  11  12      236.64      312.62     23.77 o
   5  11  12      192.01      187.83     26.24 o
   6  11  12       14.34       11.93     11.35 o
   7  11  12       24.80       29.07     23.00 o
   8  11  12       39.05       51.60     21.60 o
   9  11  12       13.76       38.69     14.94 o
  10  11  12       23.69       51.00     16.96 o
 -10  12  12        7.50       -7.58     11.92 o
  -9  12  12       55.58       29.08     12.98 o
  -8  12  12      142.96      124.33     19.44 o
  -7  12  12      731.80      684.01     32.12 o
  -6  12  12      113.82       95.19     17.57 o
  -5  12  12      114.68       97.54     17.22 o
  -4  12  12      116.03       99.85     17.09 o
  -3  12  12      321.62      365.38     24.24 o
  -2  12  12      238.38      279.74     21.37 o
  -1  12  12      234.88      196.59     18.31 o
   0  12  12       44.97       18.38     13.00 o
   1  12  12       35.66       41.06     11.39 o
   2  12  12        5.05       -3.27      9.80 o
   3  12  12       34.38       54.07     12.39 o
   4  12  12        7.16      -10.54     10.54 o
   5  12  12      118.65      101.89     24.09 o
   6  12  12        0.01      -14.86     14.86 o
   7  12  12      101.57      107.00     26.09 o
   8  12  12       50.87       48.00     16.49 o
   9  12  12        2.88       -4.40     17.21 o
  -9  13  12      117.47      122.83     25.79 o
  -8  13  12        5.43      -10.01     15.56 o
  -7  13  12      162.10      163.16     21.25 o
  -6  13  12      232.97      184.14     21.54 o
  -5  13  12        6.98       -0.18     14.74 o
  -4  13  12       47.69       50.11     16.16 o
  -3  13  12      146.82      120.63     17.78 o
  -2  13  12      294.39      261.98     21.70 o
  -1  13  12       62.59       70.81     15.22 o
   0  13  12       55.08       53.54     19.39 o
   1  13  12       10.82       -7.05     15.31 o
   2  13  12      397.46      358.28     33.32 o
   3  13  12      177.04      110.46     20.88 o
   4  13  12       14.21       34.22     17.14 o
   5  13  12        2.96        9.46     14.55 o
   6  13  12      112.98      163.04     21.58 o
   7  13  12        0.31       -5.32     19.20 o
   8  13  12       45.43       64.19     17.86 o
  -7  14  12        1.93       -0.86     17.68 o
  -6  14  12     1003.05     1019.68     40.44 o
  -5  14  12        9.06        2.48     15.90 o
  -4  14  12        7.53      -13.97     13.97 o
  -3  14  12       89.37       59.09     17.18 o
  -2  14  12       15.02        9.70     14.52 o
  -1  14  12        8.33      -18.04     18.04 o
   0  14  12        1.71      -18.11     20.47 o
   1  14  12        0.13      -16.05     16.05 o
   2  14  12      142.70      177.15     26.97 o
   3  14  12      148.98      123.48     23.27 o
   4  14  12        0.06       22.34     23.02 o
   5  14  12       70.58       48.05     14.42 o
   6  14  12       16.30       16.89     14.56 o
   7  14  12     1136.33     1360.00     76.61 o
  -6  15  12        0.38       19.75     30.60 o
  -5  15  12       81.13       61.71     22.97 o
  -4  15  12        0.62      -15.73     15.73 o
  -3  15  12        9.92        8.73     32.06 o
  -2  15  12      128.84      112.99     26.43 o
  -1  15  12       52.81       34.05     23.12 o
   0  15  12      310.26      303.11     39.06 o
   1  15  12      459.59      507.50     74.46 o
   2  15  12       44.48       14.42     19.56 o
   3  15  12        0.03        0.58     19.02 o
   4  15  12        0.08       19.09     38.51 o
   5  15  12      281.51      355.87     26.32 o
  -3  16  12        2.79      -25.42     25.42 o
  -2  16  12        0.98      -17.39     20.18 o
  -1  16  12       46.43       37.70     22.65 o
   0  16  12        7.87       18.96     26.34 o
   1  16  12      101.60      147.92     26.64 o
   2  16  12       55.04       52.23     22.36 o
 -14   1  13      265.40      280.24     17.60 o
 -13   1  13      574.32      578.10     19.09 o
 -12   1  13      308.61      306.61     14.68 o
 -11   1  13       58.71       37.70      6.88 o
 -10   1  13        7.03       14.68      6.31 o
  -9   1  13        0.00       -4.49      4.49 o
  -8   1  13     3202.78     3152.38     40.31 o
  -7   1  13       16.21        4.93      4.74 o
  -6   1  13      488.86      467.32     11.79 o
  -5   1  13       68.23       70.98      5.51 o
  -4   1  13     6170.74     6662.04     78.94 o
  -3   1  13    20740.96    22132.07    294.94 o
  -2   1  13     2137.84     2129.99     33.75 o
  -1   1  13     3631.21     3753.74     49.37 o
   0   1  13     2862.38     2829.49     47.27 o
   1   1  13     1453.70     1634.65     27.08 o
   2   1  13      117.75      160.29      8.96 o
   3   1  13      636.23      630.89     15.68 o
   4   1  13     1400.97     1480.24     27.90 o
   5   1  13        0.12        1.49      3.35 o
   6   1  13       55.93       58.67      5.71 o
   7   1  13      193.15      194.90      8.45 o
   8   1  13      279.66      319.41     11.09 o
   9   1  13      460.35      450.93     16.86 o
  10   1  13      159.10      152.53     11.65 o
  11   1  13      361.39      391.47     19.67 o
  12   1  13        0.01       -8.64     14.62 o
  13   1  13      145.63      181.94     30.03 o
 -14   2  13      431.29      449.73     21.07 o
 -13   2  13      806.06      824.77     24.75 o
 -12   2  13      102.46       95.52      9.68 o
 -11   2  13        0.30       -1.14      6.03 o
 -10   2  13      195.64      225.16     11.60 o
  -9   2  13      265.02      283.41     11.04 o
  -8   2  13       61.38       66.09      6.48 o
  -7   2  13       76.97       90.81      6.71 o
  -6   2  13       37.87       38.88      5.20 o
  -5   2  13      254.52      251.23      8.71 o
  -4   2  13      279.32      305.39      9.01 o
  -3   2  13     3777.46     4006.04     49.23 o
  -2   2  13     2017.62     2417.85     34.09 o
  -1   2  13      145.95      140.02      9.77 o
   0   2  13     2712.41     2686.66     46.24 o
   1   2  13      449.89      471.61     13.96 o
   2   2  13     1338.72     1472.58     28.50 o
   3   2  13     1069.34     1181.86     26.82 o
   4   2  13       35.03       43.24      7.99 o
   5   2  13        7.58       18.09      5.99 o
   6   2  13     3274.58     3358.81     67.48 o
   7   2  13     3964.33     3940.41     78.35 o
   8   2  13      367.15      359.35     14.79 o
   9   2  13      194.01      189.34     12.29 o
  10   2  13      734.51      821.27     24.02 o
  11   2  13      184.88      194.19     16.96 o
  12   2  13        2.29       18.32     11.81 o
  13   2  13       40.03       59.20     22.59 o
 -14   3  13      294.79      314.53     17.85 o
 -13   3  13       29.52       33.18      8.68 o
 -12   3  13        4.82       -2.99      6.74 o
 -11   3  13        5.00       -2.80      6.17 o
 -10   3  13      141.08      152.71     10.31 o
  -9   3  13      442.25      438.84     14.37 o
  -8   3  13        0.46       -0.46      5.18 o
  -7   3  13      263.57      271.05     13.91 o
  -6   3  13      613.35      663.32     14.23 o
  -5   3  13       23.95       19.01      4.37 o
  -4   3  13     1177.96     1298.19     20.13 o
  -3   3  13      795.23      819.50     14.24 o
  -2   3  13      999.82     1004.60     16.65 o
  -1   3  13     1168.99     1188.87     21.95 o
   0   3  13       82.38       70.14      5.71 o
   1   3  13      908.09      848.36     16.90 o
   2   3  13      202.44      187.98     12.11 o
   3   3  13     1016.44     1067.32     24.55 o
   4   3  13      781.24      765.21     26.62 o
   5   3  13     1262.98     1252.05     31.21 o
   6   3  13     1203.14     1190.07     30.95 o
   7   3  13      347.52      369.38     16.76 o
   8   3  13       29.63       20.91      9.35 o
   9   3  13      314.44      316.94     15.49 o
  10   3  13      152.14      146.00     14.15 o
  11   3  13      191.19      201.46     16.55 o
  12   3  13       16.76       15.59      9.80 o
  13   3  13       57.63       48.08     12.53 o
 -14   4  13        8.36       15.41      8.55 o
 -13   4  13        4.50        0.35      7.52 o
 -12   4  13      266.85      274.43     16.55 o
 -11   4  13      597.05      614.07     18.57 o
 -10   4  13        0.02        3.91      6.26 o
  -9   4  13       32.22       37.61      7.01 o
  -8   4  13        4.02        3.14      5.36 o
  -7   4  13        1.36        2.27      5.89 o
  -6   4  13      142.13      135.11      8.08 o
  -5   4  13       34.61       47.60      5.76 o
  -4   4  13     1409.74     1389.07     25.25 o
  -3   4  13       58.42       47.84      5.29 o
  -2   4  13      450.09      506.99     11.64 o
  -1   4  13       58.58       59.04      4.04 o
   0   4  13     6721.58     6900.90     96.47 o
   1   4  13      609.10      586.76     17.42 o
   2   4  13      815.16      773.05     19.76 o
   3   4  13       23.69       24.65      6.41 o
   4   4  13       36.39       23.79      9.96 o
   5   4  13      711.77      669.50     21.62 o
   6   4  13     2159.25     2227.10     49.15 o
   7   4  13     1086.13     1064.23     29.78 o
   8   4  13      120.47      105.11     11.10 o
   9   4  13      253.04      239.65     21.99 o
  10   4  13      336.27      366.60     21.35 o
  11   4  13      404.14      441.83     23.35 o
  12   4  13      126.17      164.66     17.05 o
  13   4  13      231.09      257.34     21.11 o
 -14   5  13       45.04       58.51     18.07 o
 -13   5  13       39.41       54.09      9.98 o
 -12   5  13        7.47       13.95     10.47 o
 -11   5  13       47.85       43.37      9.66 o
 -10   5  13        3.82        8.82      6.60 o
  -9   5  13      329.07      323.46     15.19 o
  -8   5  13      307.75      342.47     14.59 o
  -7   5  13      348.65      347.91     13.75 o
  -6   5  13      139.44      131.62      9.40 o
  -5   5  13      192.84      197.45      9.17 o
  -4   5  13      313.69      311.01     11.67 o
  -3   5  13        4.13        8.68      3.52 o
  -2   5  13     1054.63     1098.02     19.09 o
  -1   5  13     3447.00     3497.10     52.79 o
   0   5  13       75.08      103.68      9.15 o
   1   5  13      168.70      176.90     14.49 o
   2   5  13      276.38      295.77     13.06 o
   3   5  13      553.79      534.65     18.98 o
   4   5  13      158.24      171.99     12.13 o
   5   5  13        8.55       10.15      6.80 o
   6   5  13     1629.95     1691.34     40.53 o
   7   5  13     1216.39     1205.65     32.69 o
   8   5  13       69.41       75.27     12.93 o
   9   5  13       83.65       79.16     13.56 o
  10   5  13        0.20       12.41     10.65 o
  11   5  13        4.17        0.48      9.79 o
  12   5  13      442.20      489.81     26.53 o
  13   5  13       92.45       86.26     19.17 o
 -13   6  13      127.21      139.01     12.29 o
 -12   6  13        0.17        5.73     10.51 o
 -11   6  13       59.10       54.47      8.77 o
 -10   6  13      400.91      375.77     16.80 o
  -9   6  13        0.16       -2.22      7.05 o
  -8   6  13       66.17       72.65     12.23 o
  -7   6  13      354.22      357.23     14.54 o
  -6   6  13       81.47       97.78      9.21 o
  -5   6  13        3.22        8.68      5.82 o
  -4   6  13      609.40      651.50     15.13 o
  -3   6  13       18.32       22.67      4.57 o
  -2   6  13      229.42      218.16      8.73 o
  -1   6  13       82.77       67.90     11.36 o
   0   6  13     1108.25     1089.46     25.70 o
   1   6  13      139.19      110.90      9.45 o
   2   6  13       19.71        9.77      6.40 o
   3   6  13       65.87       70.97      9.22 o
   4   6  13      880.84      856.52     25.63 o
   5   6  13        3.66       -0.10      6.54 o
   6   6  13        8.60        1.46      6.53 o
   7   6  13      465.92      514.23     26.47 o
   8   6  13       36.75       44.10     11.88 o
   9   6  13        2.12        0.61      9.93 o
  10   6  13      151.56      149.33     18.53 o
  11   6  13      482.38      565.11     31.83 o
  12   6  13      343.53      342.85     36.12 o
 -13   7  13       62.91       67.38     10.33 o
 -12   7  13       62.78       40.88     10.28 o
 -11   7  13      769.84      804.01     24.49 o
 -10   7  13      136.55      111.35     11.35 o
  -9   7  13        1.52       -0.11      7.32 o
  -8   7  13      494.92      514.58     17.94 o
  -7   7  13       95.82      110.31     10.04 o
  -6   7  13      123.57      139.87     10.29 o
  -5   7  13        0.18        6.83      5.86 o
  -4   7  13      710.60      696.35     18.07 o
  -3   7  13       11.50        9.11      4.59 o
  -2   7  13      363.56      346.63     15.23 o
  -1   7  13       77.99       60.80      8.64 o
   0   7  13      196.34      230.71     13.75 o
   1   7  13      173.49      148.42     10.87 o
   2   7  13       93.67       97.60      9.60 o
   3   7  13        4.26       10.59      7.01 o
   4   7  13      103.32       89.11     10.33 o
   5   7  13      818.23      868.03     26.49 o
   6   7  13      332.32      407.39     34.73 o
   7   7  13      387.41      376.13     47.32 o
   8   7  13       14.55       13.20     10.50 o
   9   7  13     1332.98     1348.30     48.62 o
  10   7  13        3.10       -1.50     11.13 o
  11   7  13        2.00        5.43     11.81 o
  12   7  13        0.17       -9.07     16.60 o
 -12   8  13       54.77       65.08     11.18 o
 -11   8  13      601.40      605.27     22.04 o
 -10   8  13       35.19       34.82      9.30 o
  -9   8  13        7.25        4.14      7.77 o
  -8   8  13      251.01      255.11     14.30 o
  -7   8  13       16.34       22.60      8.34 o
  -6   8  13      121.43      143.80     10.50 o
  -5   8  13     1769.44     1784.10     33.85 o
  -4   8  13      189.39      213.38     11.27 o
  -3   8  13     1391.49     1366.68     38.57 o
  -2   8  13       14.46       21.22     11.08 o
  -1   8  13     1015.64     1002.54     25.93 o
   0   8  13        8.90       14.76      7.62 o
   1   8  13      200.84      172.90     11.84 o
   2   8  13      386.04      342.28     20.84 o
   3   8  13      862.19      895.33     31.29 o
   4   8  13      118.00      139.46     12.19 o
   5   8  13       57.28       67.16     17.21 o
   6   8  13      740.63      825.70     34.65 o
   7   8  13      284.12      239.89     28.54 o
   8   8  13      362.79      334.40     25.33 o
   9   8  13        0.31        7.84     10.87 o
  10   8  13      270.01      314.21     26.82 o
  11   8  13      248.77      257.32     26.26 o
  12   8  13       53.17       68.35     24.39 o
 -12   9  13       94.23       83.22     13.32 o
 -11   9  13       40.09       41.88     10.64 o
 -10   9  13        0.73       -8.01      8.01 o
  -9   9  13        8.68        8.32      7.92 o
  -8   9  13       12.23       13.87      7.97 o
  -7   9  13       10.88       18.49      7.78 o
  -6   9  13      126.20      139.31     10.97 o
  -5   9  13        0.97       -0.64      9.87 o
  -4   9  13      242.56      260.34     19.63 o
  -3   9  13     1496.30     1478.72     41.45 o
  -2   9  13       22.51       30.13     10.07 o
  -1   9  13      294.20      293.77     19.70 o
   0   9  13       19.34       36.48     11.49 o
   1   9  13       39.10       50.88      8.43 o
   2   9  13      326.96      404.06     29.90 o
   3   9  13        0.01       -1.65      7.16 o
   4   9  13        0.63        6.71      9.90 o
   5   9  13     1297.85     1314.98     45.42 o
   6   9  13      183.07      215.04     20.49 o
   7   9  13        0.11       -5.21      9.87 o
   8   9  13       85.58       79.64     15.71 o
   9   9  13       56.18       78.27     16.39 o
  10   9  13      683.80      684.10     50.75 o
  11   9  13        1.37      -12.06     18.03 o
 -11  10  13        9.77       -0.99     11.94 o
 -10  10  13       56.68       32.33     10.44 o
  -9  10  13      154.42      137.02     17.60 o
  -8  10  13      221.90      229.64     14.70 o
  -7  10  13        6.33        9.96      9.36 o
  -6  10  13       27.82       26.79     13.86 o
  -5  10  13        0.00        7.04     13.14 o
  -4  10  13      320.91      293.32     21.17 o
  -3  10  13       30.14       15.66     16.36 o
  -2  10  13     1730.52     1705.12     63.80 o
  -1  10  13        9.94        6.13      7.82 o
   0  10  13      973.77      911.00     25.66 o
   1  10  13      945.98      911.51     28.22 o
   2  10  13     1003.80      946.50     25.97 o
   3  10  13     2086.33     1851.77     48.38 o
   4  10  13      200.61      159.15     17.45 o
   5  10  13       51.34       50.47     13.15 o
   6  10  13      158.73      173.14     19.95 o
   7  10  13        0.41       10.71     11.53 o
   8  10  13      992.22     1163.49     46.34 o
   9  10  13        0.53        8.70     12.98 o
  10  10  13       30.65       23.23     20.18 o
 -10  11  13        5.95       -6.42     17.08 o
  -9  11  13      137.78      103.64     18.92 o
  -8  11  13       64.19       85.62     17.73 o
  -7  11  13       11.19       25.47     15.94 o
  -6  11  13       90.90      103.29     17.83 o
  -5  11  13      122.24      107.96     17.09 o
  -4  11  13       19.87       -5.73     12.83 o
  -3  11  13       25.57       33.50     14.12 o
  -2  11  13      420.35      448.61     26.30 o
  -1  11  13      234.78      204.72     18.42 o
   0  11  13        5.31       -3.02      7.95 o
   1  11  13      609.26      541.90     20.27 o
   2  11  13      453.26      366.96     24.41 o
   3  11  13        0.74       -0.15      9.48 o
   4  11  13      122.67       99.52     15.99 o
   5  11  13       25.04       41.42     13.35 o
   6  11  13       25.70       14.66     11.63 o
   7  11  13       99.69      123.39     18.44 o
   8  11  13       96.47      135.19     27.70 o
   9  11  13      571.45      687.43     51.59 o
  10  11  13        0.92       30.04     15.13 o
  -9  12  13        1.02       -6.91     23.60 o
  -8  12  13        5.91       -2.56     15.45 o
  -7  12  13       14.84       33.42     16.40 o
  -6  12  13       46.94       22.51     29.12 o
  -5  12  13        0.49        4.66     14.50 o
  -4  12  13        1.64      -12.43     12.43 o
  -3  12  13      268.73      320.65     23.99 o
  -2  12  13      949.58      917.09     34.06 o
  -1  12  13        3.33        3.94     11.81 o
   0  12  13       22.29       21.88     12.12 o
   1  12  13      324.75      336.14     43.15 o
   2  12  13       15.34       18.59     14.57 o
   3  12  13        6.45       -3.25     10.12 o
   4  12  13       39.37       31.13     14.80 o
   5  12  13      303.91      309.12     25.52 o
   6  12  13       35.76       71.92     20.44 o
   7  12  13        5.36       34.25     20.00 o
   8  12  13      492.37      549.07     47.37 o
   9  12  13       51.58       78.36     25.06 o
  -8  13  13        0.05      -16.16     16.16 o
  -7  13  13       17.18       14.46     16.42 o
  -6  13  13      110.48      119.49     26.53 o
  -5  13  13        4.17        0.75     14.94 o
  -4  13  13        0.01      -15.65     15.65 o
  -3  13  13       15.64       25.19     15.15 o
  -2  13  13        4.18       -5.94     16.49 o
  -1  13  13       28.35       22.63     13.47 o
   0  13  13        1.83       -0.11     16.51 o
   1  13  13        0.34      -14.57     14.57 o
   2  13  13      123.32      145.45     23.04 o
   3  13  13      134.58      123.67     22.16 o
   4  13  13      106.51      116.70     28.21 o
   5  13  13      294.92      359.27     42.06 o
   6  13  13        4.99      -15.04     17.91 o
   7  13  13       31.72       33.92     18.02 o
   8  13  13      672.45      728.33     55.36 o
  -7  14  13       76.71       89.64     20.31 o
  -6  14  13        3.00        4.71     16.94 o
  -5  14  13       84.51       93.41     19.65 o
  -4  14  13       19.59        3.27     15.47 o
  -3  14  13       42.97       41.80     16.84 o
  -2  14  13       61.04       55.36     16.68 o
  -1  14  13        0.04       29.28     19.41 o
   0  14  13       54.33       50.54     20.44 o
   1  14  13        6.39      -13.00     16.83 o
   2  14  13      185.12      180.48     46.91 o
   3  14  13       21.08       32.86     18.52 o
   4  14  13       34.11       58.40     14.64 o
   5  14  13        3.58        7.50     21.95 o
   6  14  13        0.05       29.53     16.09 o
  -5  15  13       78.05       59.81     19.26 o
  -4  15  13        9.07      -16.06     16.06 o
  -3  15  13       45.88       19.63     21.65 o
  -2  15  13       23.08        8.53     20.98 o
  -1  15  13       19.42      -10.32     20.25 o
   0  15  13        0.00      -18.03     18.03 o
   1  15  13      398.49      403.43     35.90 o
   2  15  13        8.12       11.97     19.08 o
   3  15  13      243.58      269.71     30.35 o
   4  15  13      180.57      196.61     28.20 o
  -1  16  13        4.28      -11.36     25.54 o
   0  16  13       63.50       27.15     26.91 o
 -14   0  14        1.04        6.10     11.49 o
 -13   0  14       92.65       79.01     13.96 o
 -12   0  14      106.44      106.62     14.29 o
 -11   0  14      677.86      750.43     28.17 o
 -10   0  14      128.90      138.59     12.01 o
  -9   0  14      585.04      595.14     19.98 o
  -8   0  14       32.71       43.13      8.58 o
  -7   0  14      127.39      143.16     10.38 o
  -6   0  14     2504.28     2625.13     47.56 o
  -5   0  14       47.93       44.94      8.30 o
  -4   0  14     4256.70     4176.71     79.58 o
  -3   0  14       93.83      130.42     27.21 o
  -2   0  14        0.80        5.74     25.23 o
  -1   0  14        0.74       -0.05      5.26 o
   0   0  14     3333.13     3512.57     65.93 o
   1   0  14      382.70      404.70     14.85 o
   2   0  14     5822.99     5893.43    105.98 o
   3   0  14     2061.57     2133.60     43.25 o
   4   0  14     1489.83     1488.42     39.84 o
   5   0  14     2446.43     2525.71    101.62 o
   6   0  14        0.00        1.09     13.79 o
   7   0  14      331.96      241.45     26.90 o
   8   0  14      562.08      417.89     33.11 o
   9   0  14     1184.09     1038.59     54.65 o
  10   0  14       37.83       64.68     17.86 o
  11   0  14       16.83       -5.48     13.71 o
  12   0  14      161.75      241.43     31.60 o
 -14   1  14      109.40      144.92     16.03 o
 -13   1  14      238.13      284.83     19.74 o
 -12   1  14        0.33       -1.52      7.47 o
 -11   1  14      346.92      365.61     15.16 o
 -10   1  14      933.63     1022.59     22.72 o
  -9   1  14      134.28      128.61      8.36 o
  -8   1  14        3.68       -2.10      4.70 o
  -7   1  14      173.98      194.17      8.78 o
  -6   1  14      134.71      126.36      7.25 o
  -5   1  14      238.85      231.03      8.66 o
  -4   1  14     1814.10     1911.41     29.47 o
  -3   1  14     1726.11     1670.41     28.95 o
  -2   1  14     5011.02     5250.57     74.78 o
  -1   1  14     1565.26     1636.45     24.51 o
   0   1  14      651.49      696.63     16.82 o
   1   1  14      163.77      151.86      8.76 o
   2   1  14      188.45      185.91      9.24 o
   3   1  14      184.38      198.70      9.54 o
   4   1  14      146.06      141.04     11.60 o
   5   1  14       15.82       13.94      5.75 o
   6   1  14        0.74       -5.72      5.72 o
   7   1  14      237.41      193.65     12.95 o
   8   1  14       55.55       58.15      9.16 o
   9   1  14        0.07        1.46      5.97 o
  10   1  14        0.15       -0.54      7.32 o
  11   1  14        0.25        3.84      9.54 o
  12   1  14      108.09      140.80     26.48 o
  13   1  14      461.54      491.03     43.74 o
 -14   2  14       27.68       30.23      9.42 o
 -13   2  14       43.43       56.79     10.21 o
 -12   2  14        1.28        2.38      6.96 o
 -11   2  14       44.72       41.06      7.75 o
 -10   2  14        7.94        0.81      5.80 o
  -9   2  14      156.42      179.94     10.22 o
  -8   2  14      124.54      122.47      7.76 o
  -7   2  14      376.09      401.24     13.11 o
  -6   2  14       55.14       81.20      6.28 o
  -5   2  14       10.85       13.28      4.51 o
  -4   2  14        0.52        0.04      3.73 o
  -3   2  14      203.90      200.20      7.13 o
  -2   2  14     1679.68     1860.79     27.74 o
  -1   2  14      142.39      153.79      8.81 o
   0   2  14        0.59       -0.81      6.07 o
   1   2  14        4.07       -0.51      4.40 o
   2   2  14       71.43       74.33      7.52 o
   3   2  14      126.12      133.45      9.22 o
   4   2  14     1151.46     1210.81     28.19 o
   5   2  14        3.82        1.87      5.71 o
   6   2  14     1032.35      978.86     27.28 o
   7   2  14       38.65       33.34      7.94 o
   8   2  14      591.40      639.22     22.77 o
   9   2  14      137.39      117.85     11.97 o
  10   2  14       68.13       50.82      8.72 o
  11   2  14      658.26      795.67     36.48 o
  12   2  14      271.11      329.98     38.27 o
  13   2  14        0.23      -15.21     15.21 o
 -14   3  14      169.63      137.26     13.18 o
 -13   3  14       17.15       11.57      7.95 o
 -12   3  14        8.40        2.38      7.16 o
 -11   3  14        3.48        3.45      6.55 o
 -10   3  14      379.71      355.96     14.71 o
  -9   3  14       52.68       60.31      7.50 o
  -8   3  14       48.47       61.72      7.08 o
  -7   3  14      892.14      983.57     18.47 o
  -6   3  14      475.17      515.15     12.62 o
  -5   3  14       17.90        8.54      4.24 o
  -4   3  14       56.71       47.85      4.85 o
  -3   3  14      493.13      456.06     13.56 o
  -2   3  14     2234.20     2502.25     34.71 o
  -1   3  14     2223.93     2348.89     37.57 o
   0   3  14        0.00        3.21      4.50 o
   1   3  14      122.46      128.69      8.41 o
   2   3  14       39.68       39.99      6.85 o
   3   3  14        3.71       -4.15      4.15 o
   4   3  14      243.00      249.50     16.20 o
   5   3  14      166.12      130.64     10.66 o
   6   3  14     1008.46     1025.41     28.43 o
   7   3  14       11.37       10.94      6.80 o
   8   3  14       66.84       83.98     10.39 o
   9   3  14      205.07      182.22     14.14 o
  10   3  14      473.95      445.96     21.36 o
  11   3  14       61.64       48.57     11.42 o
  12   3  14      651.22      668.31     36.33 o
  13   3  14       30.48       64.34     24.81 o
 -14   4  14      107.74       99.48     11.99 o
 -13   4  14        0.15        1.85      9.97 o
 -12   4  14        6.33        5.71      7.31 o
 -11   4  14      702.06      789.55     21.04 o
 -10   4  14       13.85        8.97      6.57 o
  -9   4  14      311.84      311.14     18.25 o
  -8   4  14       91.18      100.06      8.12 o
  -7   4  14      434.23      426.84     14.62 o
  -6   4  14      337.87      348.71     10.86 o
  -5   4  14      878.98      867.92     16.42 o
  -4   4  14      259.46      282.83      9.47 o
  -3   4  14      209.96      214.92      9.07 o
  -2   4  14     1538.18     1556.71     47.96 o
  -1   4  14      599.06      587.26     17.13 o
   0   4  14     1279.68     1389.27     24.91 o
   1   4  14      102.74       66.34      7.54 o
   2   4  14      905.01      935.85     22.67 o
   3   4  14      110.03      104.13     15.68 o
   4   4  14       10.21        3.88      6.13 o
   5   4  14      244.52      263.73     14.58 o
   6   4  14     2723.31     2749.19     58.44 o
   7   4  14      172.12      164.26     12.86 o
   8   4  14      197.48      167.43     13.24 o
   9   4  14      306.56      329.80     44.64 o
  10   4  14       42.48       64.17     19.77 o
  11   4  14      123.60      117.70     16.88 o
  12   4  14        2.26       -9.28      9.28 o
  13   4  14       71.70       56.42     17.38 o
 -13   5  14        3.89       -3.00      8.59 o
 -12   5  14      668.61      724.67     21.21 o
 -11   5  14      268.01      256.04     13.65 o
 -10   5  14      271.81      317.82     14.73 o
  -9   5  14        1.95        3.75      6.05 o
  -8   5  14      812.69      779.15     33.85 o
  -7   5  14        3.36        4.48      6.75 o
  -6   5  14      182.52      141.41      9.68 o
  -5   5  14     1576.66     1586.58     26.87 o
  -4   5  14      157.95      179.44      8.50 o
  -3   5  14      296.22      306.07      9.87 o
  -2   5  14     4457.05     4391.43     65.23 o
  -1   5  14        2.65        4.17      5.53 o
   0   5  14     1381.41     1538.69     32.17 o
   1   5  14      611.29      567.39     18.84 o
   2   5  14      105.89      112.88      9.45 o
   3   5  14      496.06      477.66     18.41 o
   4   5  14     1841.82     1978.13     44.67 o
   5   5  14      383.56      382.97     17.51 o
   6   5  14      355.77      378.55     17.49 o
   7   5  14     1487.25     1530.41     38.74 o
   8   5  14      151.93      158.01     17.05 o
   9   5  14       86.01       78.64     13.89 o
  10   5  14       60.16       46.79     13.16 o
  11   5  14      234.95      222.25     23.13 o
  12   5  14        1.24        1.42     11.99 o
 -13   6  14      174.00      157.31     12.74 o
 -12   6  14     1012.42     1058.87     26.26 o
 -11   6  14      546.07      639.82     19.58 o
 -10   6  14       35.57       41.32      9.07 o
  -9   6  14      657.63      606.07     19.64 o
  -8   6  14       42.07       43.70      8.07 o
  -7   6  14      221.08      228.20     12.56 o
  -6   6  14      512.04      536.54     21.86 o
  -5   6  14      349.49      388.30     14.03 o
  -4   6  14     3328.58     3351.33     47.74 o
  -3   6  14      242.71      242.73     13.97 o
  -2   6  14      571.65      581.48     15.55 o
  -1   6  14      990.40     1044.28     34.32 o
   0   6  14      164.40      137.10     10.58 o
   1   6  14     1183.56     1130.89     26.76 o
   2   6  14     2120.51     2201.99     42.60 o
   3   6  14     1431.79     1442.02     35.68 o
   4   6  14      154.11      144.50     12.02 o
   5   6  14      128.24      141.29     11.98 o
   6   6  14     1366.18     1325.76     35.07 o
   7   6  14      971.69     1005.83     37.81 o
   8   6  14      419.08      437.16     24.98 o
   9   6  14      263.45      298.97     26.80 o
  10   6  14       90.92       92.36     15.98 o
  11   6  14       48.59       95.96     17.63 o
  12   6  14       21.23       -4.24     14.84 o
 -13   7  14       18.71       29.55      9.36 o
 -12   7  14      174.08      157.55     12.53 o
 -11   7  14      332.33      339.22     19.34 o
 -10   7  14      242.95      267.48     15.46 o
  -9   7  14       42.61       64.76      9.70 o
  -8   7  14       19.03       10.12      7.57 o
  -7   7  14      121.10      148.14     11.06 o
  -6   7  14     3078.68     3157.74     52.41 o
  -5   7  14      423.26      408.50     14.61 o
  -4   7  14     1169.57     1148.02     28.39 o
  -3   7  14     1688.41     1728.17     36.57 o
  -2   7  14     1510.09     1352.94     31.22 o
  -1   7  14      295.03      282.53     14.28 o
   0   7  14       41.95       32.45      9.20 o
   1   7  14      104.29       92.94      9.64 o
   2   7  14      507.84      481.55     17.39 o
   3   7  14       39.25       50.29      8.92 o
   4   7  14        0.21        6.75      7.09 o
   5   7  14      177.56      168.97     20.25 o
   6   7  14      237.91      209.12     18.80 o
   7   7  14        8.65        2.39      9.43 o
   8   7  14      135.18      138.96     17.31 o
   9   7  14      167.37      157.80     28.90 o
  10   7  14       17.30       37.93     13.98 o
  11   7  14      120.80       99.80     17.96 o
  12   7  14      110.49       95.72     19.19 o
 -12   8  14       79.71       82.20     12.35 o
 -11   8  14        2.28       -7.00     10.32 o
 -10   8  14       58.22       51.14      9.88 o
  -9   8  14        9.61        7.20      7.96 o
  -8   8  14        1.25        5.92      7.28 o
  -7   8  14      352.38      373.27     15.76 o
  -6   8  14      420.42      408.93     15.47 o
  -5   8  14       93.03       68.46     10.27 o
  -4   8  14      594.68      605.01     29.66 o
  -3   8  14      198.50      187.93     16.91 o
  -2   8  14      118.92      127.65     13.77 o
  -1   8  14        2.46        0.07      6.88 o
   0   8  14       24.38       31.38      8.77 o
   1   8  14      123.23       98.13      9.97 o
   2   8  14      223.48      220.05     17.36 o
   3   8  14        0.33       -3.39      6.61 o
   4   8  14      399.38      343.33     17.30 o
   5   8  14        0.24        2.62      9.46 o
   6   8  14       23.47       30.32     11.44 o
   7   8  14        3.94       17.24     10.91 o
   8   8  14        1.11        0.82     10.19 o
   9   8  14        0.89        1.51     10.75 o
  10   8  14        0.15      -17.00     18.26 o
  11   8  14        5.78       -1.45     15.02 o
 -12   9  14        5.84       10.03     10.09 o
 -11   9  14       43.08       47.93     10.71 o
 -10   9  14       77.49       60.87     10.89 o
  -9   9  14       15.82        8.83      8.33 o
  -8   9  14       75.52       89.68     10.56 o
  -7   9  14      239.43      261.89     16.74 o
  -6   9  14        9.68       26.14     17.77 o
  -5   9  14      374.62      390.90     24.07 o
  -4   9  14       12.51       28.45     13.04 o
  -3   9  14     1978.40     1882.60     48.88 o
  -2   9  14       23.20       32.41     12.30 o
  -1   9  14        1.49        9.16      7.46 o
   0   9  14      572.42      572.66     19.90 o
   1   9  14        0.74       -6.51      6.82 o
   2   9  14      259.98      246.93     14.27 o
   3   9  14      154.14      140.58     11.71 o
   4   9  14        0.55        2.04      9.56 o
   5   9  14       42.78       38.09     12.43 o
   6   9  14      291.37      287.53     24.39 o
   7   9  14      156.16      171.94     24.43 o
   8   9  14       22.42       33.07     13.62 o
   9   9  14      632.07      698.50     41.26 o
  10   9  14        5.76        7.43     12.92 o
  11   9  14        4.38       23.89     19.92 o
 -11  10  14       50.20       32.19     13.38 o
 -10  10  14       75.12       96.11     17.27 o
  -9  10  14      672.86      735.81     30.79 o
  -8  10  14       13.86        1.70     13.69 o
  -7  10  14        6.40       11.05     13.77 o
  -6  10  14      639.61      578.28     30.97 o
  -5  10  14      224.63      259.85     26.91 o
  -4  10  14      412.27      427.36     34.82 o
  -3  10  14      540.76      534.47     27.15 o
  -2  10  14      660.22      748.00     42.39 o
  -1  10  14       57.64       12.12     11.66 o
   0  10  14      396.04      361.98     17.24 o
   1  10  14        0.58       -5.16      7.39 o
   2  10  14      187.75      216.29     14.02 o
   3  10  14       10.83        5.48     12.41 o
   4  10  14      154.94      144.31     17.46 o
   5  10  14       71.79       61.20     13.97 o
   6  10  14       12.65        5.88     11.43 o
   7  10  14       63.41       81.64     16.37 o
   8  10  14      109.80      123.37     39.38 o
   9  10  14      444.11      489.81     32.43 o
  10  10  14       88.82       80.31     25.11 o
 -10  11  14       81.46       57.40     17.96 o
  -9  11  14      157.52      177.73     21.43 o
  -8  11  14       11.00       10.56     15.31 o
  -7  11  14       38.68       52.54     16.51 o
  -6  11  14        0.16       -6.16     14.01 o
  -5  11  14      358.48      355.60     24.74 o
  -4  11  14        2.24       12.62     13.73 o
  -3  11  14       14.74       38.10     13.98 o
  -2  11  14       24.28       37.44     13.51 o
  -1  11  14      306.49      306.99     21.44 o
   0  11  14      287.83      258.61     19.48 o
   1  11  14      166.92      176.99     13.71 o
   2  11  14        1.70        5.06     13.81 o
   3  11  14      115.37      105.83     14.19 o
   4  11  14       11.39       13.13     10.25 o
   5  11  14      161.09      172.85     19.81 o
   6  11  14        3.13       -8.94     24.26 o
   7  11  14      109.89      137.23     19.33 o
   8  11  14       13.60        6.44     13.24 o
   9  11  14       32.28       -7.38     18.55 o
  -9  12  14        1.14      -15.41     15.41 o
  -8  12  14       31.00       25.02     16.50 o
  -7  12  14       19.66       22.38     16.26 o
  -6  12  14       13.46       -4.68     14.65 o
  -5  12  14        6.97        9.39     14.96 o
  -4  12  14      390.27      393.47     26.59 o
  -3  12  14       61.45       46.02     15.36 o
  -2  12  14      360.09      350.19     27.45 o
  -1  12  14      114.81      101.78     16.03 o
   0  12  14       24.19       18.27     12.27 o
   1  12  14        0.10       -2.64     18.26 o
   2  12  14      129.55      142.82     16.09 o
   3  12  14      135.44      163.56     23.46 o
   4  12  14       94.97       86.15     18.03 o
   5  12  14      254.13      241.22     23.15 o
   6  12  14        7.71        8.51     13.18 o
   7  12  14      267.44      342.17     40.64 o
   8  12  14      289.72      269.48     37.39 o
  -8  13  14       74.45        1.45     16.91 o
  -7  13  14        4.27      -12.56     16.12 o
  -6  13  14      286.66      354.57     27.65 o
  -5  13  14       11.50       -6.76     15.72 o
  -4  13  14        0.07       -6.81     14.58 o
  -3  13  14      158.80      162.78     19.97 o
  -2  13  14        4.07      -12.66     12.66 o
  -1  13  14       21.14        4.37     14.93 o
   0  13  14       76.25       31.49     19.10 o
   1  13  14      209.17      257.49     28.01 o
   2  13  14      101.93      115.87     25.13 o
   3  13  14       42.54       67.28     14.02 o
   4  13  14      212.65      183.73     21.84 o
   5  13  14        2.06       21.74     40.44 o
   6  13  14        2.31        2.65     19.35 o
   7  13  14      549.13      623.15     86.48 o
  -6  14  14       92.81       98.61     20.49 o
  -5  14  14       62.60       52.24     18.50 o
  -4  14  14       65.86       58.63     19.02 o
  -3  14  14        9.29       -4.29     15.37 o
  -2  14  14       86.31       60.71     17.43 o
  -1  14  14       10.92        8.27     33.13 o
   0  14  14       45.74       35.33     20.26 o
   1  14  14       31.93        2.68     17.21 o
   2  14  14       31.14       11.99     18.13 o
   3  14  14        8.11        6.17     17.27 o
   4  14  14      154.60      167.22     34.51 o
   5  14  14       46.29       78.39     15.79 o
   6  14  14      116.97      151.85     19.49 o
  -4  15  14       99.42      139.52     22.37 o
  -3  15  14      228.25      287.57     33.97 o
  -2  15  14       23.93       -1.31     21.71 o
  -1  15  14       99.42       99.04     25.07 o
   0  15  14      142.80      157.26     27.06 o
   1  15  14      102.27       63.04     21.95 o
   2  15  14       14.10       34.48     32.36 o
   3  15  14      119.98      102.55     24.07 o
 -14   1  15        6.33       28.00      9.58 o
 -13   1  15      117.17      139.88     16.42 o
 -12   1  15      171.71      195.30     13.51 o
 -11   1  15       12.72       22.21      8.22 o
 -10   1  15      129.98      131.60     12.26 o
  -9   1  15      165.18      130.23      8.42 o
  -8   1  15       38.69       27.34      5.58 o
  -7   1  15       20.87        7.99      4.86 o
  -6   1  15      282.06      258.18      9.78 o
  -5   1  15     1390.71     1476.17     22.95 o
  -4   1  15     1565.39     1661.06     26.74 o
  -3   1  15      895.53      868.45     19.02 o
  -2   1  15     1453.49     1511.81     26.49 o
  -1   1  15       16.39       26.87      4.36 o
   0   1  15      299.43      315.07     13.09 o
   1   1  15       29.99       22.63      4.87 o
   2   1  15        4.80        4.49      3.15 o
   3   1  15     2682.66     2549.59    102.25 o
   4   1  15       58.64       43.73      6.11 o
   5   1  15        7.46        2.19      5.57 o
   6   1  15     1023.00     1002.25     48.97 o
   7   1  15      252.51      245.86     19.27 o
   8   1  15      744.57      647.40     74.31 o
   9   1  15       13.85       23.00     10.04 o
  10   1  15        3.98       14.19     14.81 o
  11   1  15       92.13      106.88     16.17 o
  12   1  15      131.12      143.46     27.36 o
 -14   2  15      123.74      135.78     13.04 o
 -13   2  15       23.19       20.56      8.94 o
 -12   2  15       73.55       93.22      9.97 o
 -11   2  15      244.10      218.57     12.36 o
 -10   2  15       87.65      104.70      9.01 o
  -9   2  15      893.54      921.00     20.91 o
  -8   2  15      577.67      548.26     14.59 o
  -7   2  15      543.43      589.52     14.03 o
  -6   2  15      263.23      208.94      8.85 o
  -5   2  15      321.09      382.44     10.77 o
  -4   2  15      107.94      115.13      6.40 o
  -3   2  15      390.46      498.22     12.34 o
  -2   2  15      313.84      344.53     11.04 o
  -1   2  15      811.73      851.20     20.14 o
   0   2  15      354.17      265.69     24.01 o
   1   2  15       20.02       29.69      6.66 o
   2   2  15      457.99      438.40     37.32 o
   3   2  15       45.64       55.82      6.61 o
   4   2  15       19.69       15.99      5.98 o
   5   2  15      665.08      686.29     21.64 o
   6   2  15      179.82      185.57     12.58 o
   7   2  15      200.13      180.92     13.05 o
   8   2  15      517.75      550.95     21.41 o
   9   2  15      147.89      130.19     15.77 o
  10   2  15      150.60      192.75     46.81 o
  11   2  15       63.96       52.61     19.62 o
  12   2  15       29.16       36.14     19.51 o
  13   2  15       21.77       16.45     20.10 o
 -14   3  15       31.19       34.12      9.86 o
 -13   3  15        3.31       -9.94     10.20 o
 -12   3  15       54.50       65.66     11.67 o
 -11   3  15        0.27       -6.25      6.25 o
 -10   3  15       99.52      106.05     11.65 o
  -9   3  15       85.93       94.18     10.52 o
  -8   3  15      206.99      238.58     11.22 o
  -7   3  15      155.75      170.42      8.59 o
  -6   3  15        8.32       11.60      4.81 o
  -5   3  15      298.66      323.23     10.05 o
  -4   3  15        4.84        4.03      3.96 o
  -3   3  15      569.85      606.32     12.90 o
  -2   3  15        9.64        8.02      4.78 o
  -1   3  15     1290.29     1298.22     26.84 o
   0   3  15     3212.60     3337.68     50.50 o
   1   3  15     2072.06     2093.21     34.06 o
   2   3  15      203.19      229.78     11.82 o
   3   3  15      221.21      238.74     14.85 o
   4   3  15       25.21       28.64      7.05 o
   5   3  15        1.99        3.99      7.06 o
   6   3  15      397.43      397.00     17.24 o
   7   3  15      213.75      207.95     14.08 o
   8   3  15     1224.93     1186.01     36.80 o
   9   3  15      151.44      136.07     12.93 o
  10   3  15        0.54       -4.68     14.15 o
  11   3  15      310.91      361.35     38.69 o
  12   3  15       18.54       42.23     19.99 o
  13   3  15        0.22       22.62     20.76 o
 -13   4  15       32.80       28.69      8.74 o
 -12   4  15        6.88        8.35      7.64 o
 -11   4  15      637.95      697.59     19.99 o
 -10   4  15      146.45      155.00     10.79 o
  -9   4  15       29.15       24.23      6.89 o
  -8   4  15      313.30      324.50     12.94 o
  -7   4  15      576.30      557.86     15.29 o
  -6   4  15       30.44       26.75      5.21 o
  -5   4  15      797.82      853.54     16.41 o
  -4   4  15      269.18      304.23      9.41 o
  -3   4  15      102.03       97.59     10.61 o
  -2   4  15      973.05      945.90     22.25 o
  -1   4  15        3.99       -3.41      4.55 o
   0   4  15      367.13      392.05     15.17 o
   1   4  15      852.62      882.67     22.19 o
   2   4  15      392.17      405.38     15.22 o
   3   4  15       69.18       64.94      9.09 o
   4   4  15        3.48       -1.74      6.09 o
   5   4  15        0.67        3.71      6.27 o
   6   4  15      244.83      252.83     15.26 o
   7   4  15        9.62        5.29      6.94 o
   8   4  15       13.46       26.45      8.23 o
   9   4  15      118.35      119.15     15.65 o
  10   4  15      246.08      329.14     57.26 o
  11   4  15       28.05       37.86     19.20 o
  12   4  15        1.35       -4.83     16.65 o
 -13   5  15       35.60       25.85     12.79 o
 -12   5  15      158.26      159.48     13.26 o
 -11   5  15      567.96      593.90     18.69 o
 -10   5  15        0.19       -1.07      6.22 o
  -9   5  15       46.16       44.65      7.18 o
  -8   5  15      140.06      138.78      9.48 o
  -7   5  15       31.82       21.25      5.96 o
  -6   5  15      805.80      797.66     20.08 o
  -5   5  15      656.91      662.53     15.88 o
  -4   5  15     1515.06     1598.62     30.03 o
  -3   5  15     4338.17     4201.77     63.62 o
  -2   5  15      845.10      846.80     19.26 o
  -1   5  15       30.61       38.28      7.87 o
   0   5  15     1601.81     1763.12     35.97 o
   1   5  15      101.20      130.42     10.22 o
   2   5  15      131.92      159.25     11.67 o
   3   5  15       37.47       29.04      7.32 o
   4   5  15     2652.96     2630.07     56.06 o
   5   5  15     5085.62     5210.84    100.36 o
   6   5  15     1347.63     1367.59     35.73 o
   7   5  15      470.03      486.39     20.12 o
   8   5  15       39.69       33.94     11.15 o
   9   5  15      129.14      137.32     16.84 o
  10   5  15      284.30      309.47     25.02 o
  11   5  15        0.79       -0.83     11.51 o
  12   5  15        6.47      -11.37     18.51 o
 -13   6  15      165.69      149.90     12.76 o
 -12   6  15      316.92      353.40     19.19 o
 -11   6  15      172.01      197.70     14.53 o
 -10   6  15      164.81      181.46     14.22 o
  -9   6  15      388.74      390.03     16.60 o
  -8   6  15      141.65      130.82     10.87 o
  -7   6  15       52.12       60.31      8.42 o
  -6   6  15      117.13      152.47     10.28 o
  -5   6  15     2833.97     2878.59     54.29 o
  -4   6  15     1399.50     1440.42     28.31 o
  -3   6  15      257.79      271.85     11.70 o
  -2   6  15        9.43       21.01      7.66 o
  -1   6  15     1566.59     1622.70     34.79 o
   0   6  15      116.11      114.40     10.28 o
   1   6  15      616.51      625.13     19.59 o
   2   6  15       72.27       62.27      8.50 o
   3   6  15      142.96      142.01     10.82 o
   4   6  15       18.17       18.09      7.67 o
   5   6  15     2396.35     2382.84     53.08 o
   6   6  15     3404.06     3427.40     71.50 o
   7   6  15       85.18       96.75     20.17 o
   8   6  15       17.06       -0.97     11.50 o
   9   6  15      503.50      583.55     30.42 o
  10   6  15      407.50      451.46     43.75 o
  11   6  15      124.20      134.83     19.42 o
  12   6  15      101.71      130.88     19.73 o
 -12   7  15      102.47      109.56     11.39 o
 -11   7  15     1564.60     1573.74     32.71 o
 -10   7  15     1144.23     1209.58     29.99 o
  -9   7  15        4.96       13.20     10.68 o
  -8   7  15      390.48      406.30     16.80 o
  -7   7  15       19.55       13.38      7.82 o
  -6   7  15      298.98      341.12     23.48 o
  -5   7  15      286.06      307.40     15.81 o
  -4   7  15       72.97       74.65     14.49 o
  -3   7  15      622.94      645.08     20.83 o
  -2   7  15       18.78       35.49      9.22 o
  -1   7  15      123.60      129.45     16.90 o
   0   7  15      218.91      182.47     14.79 o
   1   7  15       46.95       41.66      8.30 o
   2   7  15       73.77       80.56      9.40 o
   3   7  15        9.58       25.98      7.57 o
   4   7  15     2359.51     2361.75     52.75 o
   5   7  15      367.04      389.81     18.45 o
   6   7  15      365.93      406.67     24.48 o
   7   7  15      547.69      590.86     29.51 o
   8   7  15       31.90       26.89     11.60 o
   9   7  15        6.55       14.30     11.57 o
  10   7  15        4.61       16.16     12.54 o
  11   7  15        0.78        4.26     13.23 o
 -12   8  15      149.64      154.46     12.99 o
 -11   8  15      101.08       92.99     12.07 o
 -10   8  15       33.31       31.29      9.75 o
  -9   8  15       31.32       20.35      8.49 o
  -8   8  15      628.02      617.34     23.45 o
  -7   8  15       35.49       42.23     12.94 o
  -6   8  15       75.95       58.35     10.45 o
  -5   8  15        0.10       10.77     11.83 o
  -4   8  15      429.41      410.14     23.35 o
  -3   8  15       16.47       20.09     11.62 o
  -2   8  15       23.06       21.10      8.04 o
  -1   8  15      292.06      266.09     14.47 o
   0   8  15       43.18       28.49      8.08 o
   1   8  15       83.68       61.00      8.95 o
   2   8  15     1024.51     1058.65     27.02 o
   3   8  15       24.97       40.62      8.22 o
   4   8  15      326.05      328.92     17.87 o
   5   8  15      151.32      133.82     16.41 o
   6   8  15     1451.69     1635.04     53.06 o
   7   8  15        9.72       13.32     11.62 o
   8   8  15       77.80       70.98     14.84 o
   9   8  15      131.27      139.37     18.84 o
  10   8  15        1.59       20.39     23.14 o
  11   8  15       39.76       18.96     14.05 o
 -11   9  15       15.84       23.29     12.13 o
 -10   9  15        0.67       -5.53     10.32 o
  -9   9  15      117.19       96.75     13.67 o
  -8   9  15       15.44        9.40      9.84 o
  -7   9  15        0.09        2.14     12.43 o
  -6   9  15        5.55      -10.34     12.36 o
  -5   9  15      251.32      272.03     20.99 o
  -4   9  15     3800.98     3974.54     85.72 o
  -3   9  15     1269.82     1327.47     40.05 o
  -2   9  15      558.36      617.61     26.26 o
  -1   9  15       70.56       62.93     11.39 o
   0   9  15      245.78      222.52     20.40 o
   1   9  15        9.95        0.93      7.62 o
   2   9  15        3.43       -0.12      7.16 o
   3   9  15       81.40       79.21      9.97 o
   4   9  15      125.56      163.37     38.48 o
   5   9  15      149.73      140.42     16.89 o
   6   9  15      170.82      182.36     19.85 o
   7   9  15       66.29       78.73     32.24 o
   8   9  15      110.87      119.49     18.03 o
   9   9  15      150.63      162.53     20.54 o
  10   9  15      295.36      332.11     28.37 o
 -11  10  15       13.80       23.34     11.96 o
 -10  10  15      234.09      228.13     22.71 o
  -9  10  15       24.15        9.31     19.37 o
  -8  10  15        4.49      -12.29     13.80 o
  -7  10  15      295.65      311.79     24.02 o
  -6  10  15      714.22      690.86     31.07 o
  -5  10  15      545.91      550.13     28.78 o
  -4  10  15       71.61       67.54     15.50 o
  -3  10  15      138.01      154.21     17.51 o
  -2  10  15       86.69       99.66     15.32 o
  -1  10  15      202.39      230.39     18.86 o
   0  10  15      174.70      147.93     15.65 o
   1  10  15        7.88        9.36      9.07 o
   2  10  15      215.77      210.36     14.25 o
   3  10  15      520.90      440.80     22.73 o
   4  10  15      169.48      154.63     15.76 o
   5  10  15       12.52        6.86     11.04 o
   6  10  15      216.90      261.62     22.83 o
   7  10  15        1.18       -2.40     11.19 o
   8  10  15       37.84       35.19     14.26 o
   9  10  15       22.18       19.61     19.87 o
  10  10  15       65.09       64.41     17.44 o
 -10  11  15       69.74       51.42     18.29 o
  -9  11  15       82.14       31.65     16.92 o
  -8  11  15        1.69       -5.66     14.94 o
  -7  11  15        2.49      -13.81     13.81 o
  -6  11  15       17.50       29.13     16.42 o
  -5  11  15        7.38       -0.28     14.03 o
  -4  11  15       92.46       79.25     16.86 o
  -3  11  15      445.16      443.64     26.09 o
  -2  11  15     2300.49     2298.57     58.05 o
  -1  11  15       19.70        7.03     12.47 o
   0  11  15      425.76      410.27     23.54 o
   1  11  15       68.05       51.33     10.30 o
   2  11  15      276.20      248.49     18.79 o
   3  11  15      411.32      398.54     26.38 o
   4  11  15        1.17        6.22     12.37 o
   5  11  15      385.45      455.18     28.19 o
   6  11  15      175.29      182.03     26.94 o
   7  11  15       71.21      118.06     19.00 o
   8  11  15       61.29       28.99     15.00 o
   9  11  15        0.03      -10.35     13.24 o
  -9  12  15        0.72       -9.39     16.41 o
  -8  12  15       34.60       53.35     18.45 o
  -7  12  15        1.24       -2.89     15.35 o
  -6  12  15       21.55       14.04     15.90 o
  -5  12  15       16.99       20.01     15.21 o
  -4  12  15      101.57      101.91     17.94 o
  -3  12  15        2.97       -9.11     13.31 o
  -2  12  15       66.26       60.37     15.10 o
  -1  12  15       10.55       16.00     13.04 o
   0  12  15        5.94       -5.18     11.39 o
   1  12  15      174.13      157.96     27.27 o
   2  12  15       22.32       23.00     20.13 o
   3  12  15      218.42      202.50     18.61 o
   4  12  15       97.12       63.07     13.66 o
   5  12  15       53.48       74.87     14.77 o
   6  12  15      190.71      215.45     32.02 o
   7  12  15       18.96       12.96     14.17 o
   8  12  15       74.26       80.42     25.24 o
  -8  13  15       18.02       22.80     31.01 o
  -7  13  15       12.20        9.66     17.43 o
  -6  13  15       57.96       63.80     19.04 o
  -5  13  15        1.63        2.96     15.92 o
  -4  13  15        0.40      -17.42     17.42 o
  -3  13  15        0.20      -14.29     14.29 o
  -2  13  15        1.31       -8.83     14.00 o
  -1  13  15        0.68       -1.39     13.42 o
   0  13  15       77.90       56.38     20.16 o
   1  13  15      143.51      114.80     22.70 o
   2  13  15        0.08       -2.94     16.41 o
   3  13  15       11.95       22.96     12.32 o
   4  13  15        0.06       15.09     14.81 o
   5  13  15       94.48      113.78     17.18 o
   6  13  15       46.57       74.52     25.06 o
   7  13  15      141.11      126.15     29.20 o
  -6  14  15       47.96       23.30     18.66 o
  -5  14  15        1.02      -15.90     15.90 o
  -4  14  15      105.98      109.64     20.35 o
  -3  14  15        3.59      -15.03     15.03 o
  -2  14  15      192.56      183.12     21.45 o
  -1  14  15      128.91      151.49     29.53 o
   0  14  15        9.51        8.66     25.28 o
   1  14  15      377.52      433.48     35.27 o
   2  14  15       10.73       -6.99     17.65 o
   3  14  15       20.63      -13.03     16.75 o
   4  14  15       23.92       10.24     17.91 o
   5  14  15      101.12       92.71     22.31 o
  -3  15  15        0.15      -21.11     21.11 o
  -2  15  15      245.19      251.12     32.70 o
  -1  15  15        4.13       24.65     20.65 o
   0  15  15       17.58      -13.96     18.92 o
   1  15  15      315.24      257.08     78.42 o
   2  15  15       25.21       18.45     19.36 o
 -14   0  16      131.42      173.13     22.95 o
 -13   0  16        6.45       -7.85     18.49 o
 -12   0  16       68.58       64.97     16.53 o
 -11   0  16      203.32      155.34     21.80 o
 -10   0  16      373.69      393.00     17.95 o
  -9   0  16        5.66       15.21     13.87 o
  -8   0  16      822.65      737.24     24.98 o
  -7   0  16      148.55      238.34     15.21 o
  -6   0  16     1465.56     1535.11     37.53 o
  -5   0  16       86.64       79.54     10.07 o
  -4   0  16       75.41       75.44      9.47 o
  -3   0  16     1187.71     1367.57     32.55 o
  -2   0  16      777.39      908.73     23.98 o
  -1   0  16      129.09      152.50      9.89 o
   0   0  16     4836.69     5104.97    164.93 o
   2   0  16        0.81       -2.25      7.17 o
   3   0  16      453.59      517.91     23.88 o
   4   0  16     2178.24     2217.26     80.15 o
   5   0  16      390.85      427.38     32.13 o
   6   0  16      127.33      138.68     21.50 o
   7   0  16       30.58        3.55     11.90 o
   8   0  16     2288.06     2026.90     85.40 o
   9   0  16      196.45      176.71     25.47 o
  10   0  16      496.65      495.41     38.70 o
  11   0  16      885.15      957.84     56.96 o
  12   0  16       48.36       36.36     18.85 o
 -14   1  16       97.34      136.93     13.65 o
 -13   1  16      590.03      652.66     22.62 o
 -12   1  16        0.20       13.69      8.03 o
 -11   1  16       76.66       90.15      9.22 o
 -10   1  16       41.83       32.64      9.15 o
  -9   1  16        1.60        2.68      5.29 o
  -8   1  16       11.49        6.00      5.22 o
  -7   1  16        2.97        3.86      4.85 o
  -6   1  16      197.46      198.86      8.88 o
  -5   1  16      564.15      580.54     14.62 o
  -4   1  16     1129.44     1187.98     21.46 o
  -3   1  16      408.17      422.13     13.51 o
  -2   1  16       17.42       29.63      6.21 o
  -1   1  16     1860.82     2035.68     47.93 o
   0   1  16      372.46      396.83     13.47 o
   1   1  16        5.71        3.46      3.53 o
   2   1  16      351.56      394.93     17.20 o
   3   1  16      361.03      370.00     17.08 o
   4   1  16      814.36      775.92     24.08 o
   5   1  16        2.91       -6.35      7.25 o
   6   1  16       26.27       29.24      9.49 o
   7   1  16      990.14      898.23     34.90 o
   8   1  16      701.88      640.36     29.77 o
   9   1  16       61.70       62.28     12.89 o
  10   1  16       93.40      108.27     21.59 o
  11   1  16      572.80      550.64     30.24 o
  12   1  16       15.59        9.37     17.35 o
 -13   2  16      499.07      482.25     20.77 o
 -12   2  16       23.86       30.08      8.32 o
 -11   2  16      133.04      146.96     11.05 o
 -10   2  16       84.82       78.08      8.66 o
  -9   2  16       28.78       25.16      6.74 o
  -8   2  16       35.41       56.16      7.01 o
  -7   2  16      329.10      330.40     11.27 o
  -6   2  16      130.34      104.90      6.97 o
  -5   2  16       29.50       37.82      5.30 o
  -4   2  16      240.47      207.36      9.40 o
  -3   2  16        5.93       10.75      6.02 o
  -2   2  16      219.74      241.64     11.77 o
  -1   2  16      569.12      569.50     16.57 o
   0   2  16      394.96      368.79     17.04 o
   1   2  16     1109.48     1143.12     25.49 o
   2   2  16       95.84      100.45      7.24 o
   3   2  16      491.80      528.71     25.64 o
   4   2  16      853.40      861.08     24.52 o
   5   2  16      185.59      162.20     15.57 o
   6   2  16        4.22       -1.73      7.59 o
   7   2  16     1037.36      999.27     37.31 o
   8   2  16        5.84        6.35      8.76 o
   9   2  16        2.83       10.38      9.34 o
  10   2  16        2.55       -1.08      9.14 o
  11   2  16       23.03       38.40     18.72 o
  12   2  16       64.18       88.36     23.68 o
  13   2  16       15.52       -7.40     18.24 o
 -13   3  16       23.97       19.73      8.54 o
 -12   3  16      153.30      180.52     12.52 o
 -11   3  16      447.35      424.42     18.15 o
 -10   3  16        3.67        5.72      6.35 o
  -9   3  16       63.92       58.14      7.71 o
  -8   3  16       15.32       10.42      5.80 o
  -7   3  16      297.30      342.66     11.22 o
  -6   3  16       94.98      131.68      7.54 o
  -5   3  16        0.05       -0.36      4.33 o
  -4   3  16      245.55      245.24     10.59 o
  -3   3  16     2112.00     2021.50     34.99 o
  -2   3  16     1167.66     1232.11     34.36 o
  -1   3  16      996.08      927.61     21.92 o
   0   3  16      299.31      326.13     11.49 o
   1   3  16     2294.69     2263.79     42.28 o
   2   3  16      121.93      136.21      9.74 o
   3   3  16        1.02        0.10      5.71 o
   4   3  16       47.74       40.55      9.66 o
   5   3  16      219.43      218.00     13.52 o
   6   3  16       25.88       33.11     10.99 o
   7   3  16      362.12      376.06     17.75 o
   8   3  16       99.27      107.49     14.52 o
   9   3  16        3.78       -2.90      8.65 o
  10   3  16       90.29      104.38     23.84 o
  11   3  16       65.20       69.29     22.34 o
  12   3  16       95.61      122.14     28.19 o
 -13   4  16      101.70      106.51     11.42 o
 -12   4  16     1169.44     1174.18     27.41 o
 -11   4  16       80.11       81.45      9.53 o
 -10   4  16      325.89      295.82     13.96 o
  -9   4  16        2.20       10.58      6.23 o
  -8   4  16      430.96      492.34     21.54 o
  -7   4  16     1846.11     1947.99     32.68 o
  -6   4  16      982.43     1039.67     19.17 o
  -5   4  16      270.24      299.03     11.13 o
  -4   4  16      378.23      393.23     15.46 o
  -3   4  16      134.71      129.93      8.93 o
  -2   4  16      399.22      446.77     13.87 o
  -1   4  16       44.85       56.09      6.54 o
   0   4  16      355.55      333.37     17.08 o
   1   4  16        4.99        2.40      6.12 o
   2   4  16        0.25        4.77      6.10 o
   3   4  16       88.43       95.02      9.22 o
   4   4  16      113.76      109.77     14.08 o
   5   4  16     3948.07     4055.52     80.71 o
   6   4  16      912.72      905.66     38.46 o
   7   4  16        1.60       -2.28      9.82 o
   8   4  16       61.16       67.00     10.29 o
   9   4  16      496.07      468.20     39.66 o
  10   4  16     1210.55     1256.87     68.43 o
  11   4  16      373.82      432.32     45.02 o
  12   4  16      184.27      204.44     33.19 o
 -13   5  16      235.34      222.66     14.65 o
 -12   5  16       73.69       80.89     10.10 o
 -11   5  16       18.18       19.61      7.93 o
 -10   5  16      195.65      167.69     11.26 o
  -9   5  16        0.90        2.31      6.22 o
  -8   5  16       31.22       27.91      6.62 o
  -7   5  16      264.25      291.45     12.01 o
  -6   5  16      367.10      382.79     17.19 o
  -5   5  16       23.15       19.21      6.63 o
  -4   5  16      351.14      380.21     16.86 o
  -3   5  16     1538.00     1608.26     30.18 o
  -2   5  16      849.15      847.26     23.43 o
  -1   5  16        6.47       12.33      7.23 o
   0   5  16      366.00      332.55     18.24 o
   1   5  16      293.29      313.32     14.73 o
   2   5  16       70.61       69.70      8.68 o
   3   5  16     1915.71     1847.30     53.30 o
   4   5  16        0.84       24.73      7.72 o
   5   5  16      697.00      739.56     44.92 o
   6   5  16        3.68       -4.82      6.59 o
   7   5  16       12.71        9.99      7.71 o
   8   5  16       26.27       33.78     17.11 o
   9   5  16        1.52       -5.64      9.80 o
  10   5  16       11.39       18.93     16.97 o
  11   5  16       13.00      -15.05     15.38 o
  12   5  16        2.12        4.56     19.51 o
 -13   6  16        3.15        9.88      9.15 o
 -12   6  16        3.44       10.75      8.22 o
 -11   6  16      562.32      583.45     29.77 o
 -10   6  16       18.00       10.39      8.51 o
  -9   6  16       13.82       23.85      7.13 o
  -8   6  16        5.69       14.44      6.21 o
  -7   6  16       55.93       56.06     10.40 o
  -6   6  16      291.44      297.55     15.92 o
  -5   6  16      146.20      171.15     12.78 o
  -4   6  16     1502.16     1478.72     29.16 o
  -3   6  16     1108.95     1171.68     39.17 o
  -2   6  16      533.78      506.86     18.58 o
  -1   6  16      675.02      706.90     21.28 o
   0   6  16     1020.36     1011.03     34.74 o
   1   6  16       50.67       64.18      8.87 o
   2   6  16      162.76      153.76     13.02 o
   3   6  16        2.80        8.64      6.84 o
   4   6  16      264.86      253.86     15.63 o
   5   6  16      117.31      132.30     12.28 o
   6   6  16       74.70       74.09     10.24 o
   7   6  16      171.07      169.56     17.60 o
   8   6  16      260.91      248.02     25.95 o
   9   6  16       10.30        6.22     10.71 o
  10   6  16        6.09       -7.50     10.87 o
  11   6  16       85.93       87.55     25.75 o
  12   6  16        0.47       -7.29     18.07 o
 -12   7  16        0.25        6.04      8.48 o
 -11   7  16      545.55      532.29     19.12 o
 -10   7  16      222.19      225.57     19.76 o
  -9   7  16        1.34       -3.65      9.02 o
  -8   7  16       63.65       70.65     12.15 o
  -7   7  16       75.34       72.89     11.22 o
  -6   7  16        0.37        3.19      8.27 o
  -5   7  16       13.70        8.19     11.74 o
  -4   7  16      134.24      132.58     15.39 o
  -3   7  16      291.63      288.14     17.39 o
  -2   7  16      759.63      753.72     22.54 o
  -1   7  16       14.56       26.56      7.73 o
   0   7  16      927.71      897.62     24.61 o
   1   7  16      149.84      147.32     11.49 o
   2   7  16       16.48        4.51      6.96 o
   3   7  16     1227.33     1154.06     28.62 o
   4   7  16        1.96       17.61      7.71 o
   5   7  16        3.47       -1.50      7.12 o
   6   7  16      105.07      108.31     25.21 o
   7   7  16        0.15        5.16     10.14 o
   8   7  16        8.97       10.65     10.95 o
   9   7  16       57.12       63.13     20.07 o
  10   7  16      185.62      171.43     34.57 o
  11   7  16       36.36       59.88     15.93 o
 -12   8  16      152.45      160.36     17.36 o
 -11   8  16        2.37       -0.02     10.69 o
 -10   8  16      428.62      401.68     31.29 o
  -9   8  16       74.90       83.46     12.65 o
  -8   8  16       74.88       47.54     10.90 o
  -7   8  16       39.67       27.16      9.95 o
  -6   8  16      238.30      250.49     20.55 o
  -5   8  16      406.41      376.66     23.33 o
  -4   8  16      110.26       88.75     14.65 o
  -3   8  16       89.21       88.51     14.14 o
  -2   8  16       34.36       34.13      8.67 o
  -1   8  16        0.90        3.24      7.46 o
   0   8  16      129.13      149.58     12.06 o
   1   8  16      239.74      229.13     14.82 o
   2   8  16      589.34      580.14     19.81 o
   3   8  16      167.39      178.30     12.92 o
   4   8  16       27.88       23.00      7.90 o
   5   8  16      121.23      134.35     16.26 o
   6   8  16       27.87       31.15     11.96 o
   7   8  16        7.37        9.23     11.33 o
   8   8  16      158.29      136.44     18.40 o
   9   8  16       79.64       97.28     16.76 o
  10   8  16      142.53      176.23     21.42 o
  11   8  16      155.24      160.09     22.11 o
 -11   9  16       32.84       31.66     19.47 o
 -10   9  16      110.92      132.92     15.56 o
  -9   9  16       95.63       79.77     17.01 o
  -8   9  16       11.37       16.27     14.30 o
  -7   9  16       94.10       72.19     15.80 o
  -6   9  16       13.86       -2.37     13.03 o
  -5   9  16      303.62      339.62     23.29 o
  -4   9  16      201.03      213.25     19.35 o
  -3   9  16        3.83       17.40     12.74 o
  -2   9  16       76.67       72.05     14.00 o
  -1   9  16      263.35      281.69     15.55 o
   0   9  16      709.28      776.15     23.97 o
   1   9  16       57.87       49.25      9.58 o
   2   9  16      204.80      153.46     20.28 o
   3   9  16       21.12       28.31      8.69 o
   4   9  16       47.81       27.23     10.43 o
   5   9  16       22.18       15.74     11.25 o
   6   9  16      133.16      145.79     18.08 o
   7   9  16      476.72      445.74     27.92 o
   8   9  16       28.43       20.59     12.97 o
   9   9  16       28.04        8.60     12.18 o
  10   9  16       24.50       14.72     13.79 o
 -10  10  16       62.00       32.58     17.01 o
  -9  10  16       60.48       33.45     20.34 o
  -8  10  16        4.30      -13.61     13.61 o
  -7  10  16       86.99       89.01     26.75 o
  -6  10  16      533.73      546.07     29.28 o
  -5  10  16      251.21      244.24     21.41 o
  -4  10  16      864.17      882.14     33.85 o
  -3  10  16     1431.07     1445.89     43.61 o
  -2  10  16      340.41      379.59     26.82 o
  -1  10  16      245.62      210.69     29.19 o
   0  10  16      263.23      219.67     15.02 o
   1  10  16      188.00      175.16     13.64 o
   2  10  16      530.86      472.68     30.21 o
   3  10  16      348.09      310.22     20.49 o
   4  10  16       30.92       25.39     10.58 o
   5  10  16       57.37       66.94     14.78 o
   6  10  16        8.96        3.93     11.42 o
   7  10  16        0.00       -9.71     11.03 o
   8  10  16      971.57     1095.04     48.08 o
   9  10  16        6.98        8.63     20.07 o
  -9  11  16       56.13       50.91     18.38 o
  -8  11  16        6.63        4.51     16.00 o
  -7  11  16        0.07      -15.38     20.47 o
  -6  11  16       23.18       16.01     15.70 o
  -5  11  16       10.24      -13.73     13.73 o
  -4  11  16      268.62      309.15     23.96 o
  -3  11  16     1863.10     1877.18     52.06 o
  -2  11  16      621.86      643.57     35.96 o
  -1  11  16       79.27       60.47     14.68 o
   0  11  16       16.58       13.14     13.67 o
   1  11  16      270.25      289.12     19.81 o
   2  11  16      232.21      229.06     18.57 o
   3  11  16       71.19       35.72     11.89 o
   4  11  16        2.60        3.80     14.71 o
   5  11  16      159.79      170.58     37.42 o
   6  11  16       69.85       81.66     26.89 o
   7  11  16      231.15      216.27     28.03 o
   8  11  16       44.53       49.17     15.72 o
  -8  12  16       47.09       35.92     17.87 o
  -7  12  16       15.76      -15.18     15.18 o
  -6  12  16      163.94      146.05     21.11 o
  -5  12  16      680.10      650.08     33.00 o
  -4  12  16       62.44       18.91     19.73 o
  -3  12  16        3.40      -22.61     22.61 o
  -2  12  16      278.96      267.48     22.12 o
  -1  12  16      111.14      124.88     17.61 o
   0  12  16       38.76       31.94     15.84 o
   1  12  16        0.98       16.18     16.91 o
   2  12  16      219.35      246.10     19.94 o
   3  12  16      136.35      127.50     16.25 o
   4  12  16      124.71       93.92     15.49 o
   5  12  16        1.55       -7.53     11.14 o
   6  12  16       27.55       48.71     15.76 o
   7  12  16       33.27       59.78     16.62 o
  -7  13  16       57.47       64.16     19.23 o
  -6  13  16      181.78      146.74     22.06 o
  -5  13  16       47.77       35.91     17.51 o
  -4  13  16      172.44      130.99     20.43 o
  -3  13  16       12.40      -14.70     14.90 o
  -2  13  16       74.16       43.26     19.34 o
  -1  13  16      696.18      638.29     30.59 o
   0  13  16       12.65        2.71     17.72 o
   1  13  16      583.29      622.67     56.89 o
   2  13  16       24.29       40.68     29.02 o
   3  13  16        3.07        4.41     11.84 o
   4  13  16      270.51      267.99     21.91 o
   5  13  16      202.69      228.13     21.66 o
   6  13  16        0.00        4.29     13.65 o
  -5  14  16        1.08      -16.18     16.18 o
  -4  14  16       11.64      -10.76     16.46 o
  -3  14  16      634.34      688.30     34.08 o
  -2  14  16        3.38       -5.88     14.78 o
  -1  14  16        3.27       -2.65     19.82 o
   0  14  16        8.65       -2.65     18.24 o
   1  14  16       84.86       31.52     20.36 o
   2  14  16       67.11       38.53     20.81 o
   3  14  16      124.39      142.76     43.75 o
   4  14  16       89.76      143.19     24.64 o
  -2  15  16       63.99       45.70     24.79 o
  -1  15  16      216.61      205.15     34.50 o
   0  15  16        6.19       -3.95     23.85 o
   1  15  16        8.63       35.76     21.42 o
 -13   1  17       30.33       25.54      9.48 o
 -12   1  17      574.40      664.48     22.01 o
 -11   1  17      213.84      223.68     12.77 o
 -10   1  17        6.01       13.34      6.58 o
  -9   1  17        4.70        4.54      5.61 o
  -8   1  17       25.69       15.75      5.92 o
  -7   1  17      168.89      176.71      9.76 o
  -6   1  17       12.51        3.63      5.60 o
  -5   1  17      587.61      609.94     15.18 o
  -4   1  17      420.93      421.60     12.64 o
  -3   1  17     2177.72     2266.04     37.94 o
  -2   1  17      147.17      143.05      9.42 o
  -1   1  17     4620.47     4781.17    100.76 o
   0   1  17        1.78       -3.65      3.82 o
   1   1  17     2278.54     2287.65    104.25 o
   2   1  17      674.37      774.45     24.28 o
   3   1  17       24.56       11.71      7.07 o
   4   1  17       14.47       18.08      8.03 o
   5   1  17      486.34      443.23     23.31 o
   6   1  17       95.78       77.63     12.70 o
   7   1  17       20.64        1.40      8.98 o
   8   1  17      216.17      202.21     19.16 o
   9   1  17      102.63      121.93     15.92 o
  10   1  17       14.64       10.65     10.29 o
  11   1  17       20.89       18.91     11.92 o
  12   1  17       35.34       29.87     19.33 o
 -13   2  17        6.57       15.05      9.06 o
 -12   2  17       15.30       -3.91      9.26 o
 -11   2  17       47.92       51.30      8.56 o
 -10   2  17      117.77      111.71      9.65 o
  -9   2  17      203.04      223.38     11.58 o
  -8   2  17        6.10       10.31      5.60 o
  -7   2  17      760.26      733.10     16.10 o
  -6   2  17       11.84       16.69      5.07 o
  -5   2  17     1123.18     1306.56     25.43 o
  -4   2  17      116.60      102.37     10.11 o
  -3   2  17      579.92      581.28     16.21 o
  -2   2  17      229.81      268.82     13.90 o
  -1   2  17      288.80      340.25     18.32 o
   0   2  17      232.82      226.12     12.53 o
   1   2  17      219.64      251.20     10.69 o
   2   2  17      196.44      208.13     14.35 o
   3   2  17      510.84      513.84     29.06 o
   4   2  17      217.44      206.56     14.36 o
   5   2  17       70.14       74.07     12.27 o
   6   2  17        6.84        8.50      8.36 o
   7   2  17      237.07      209.50     31.90 o
   8   2  17      113.06      100.69     14.59 o
   9   2  17      266.91      307.25     23.95 o
  10   2  17      213.98      221.29     21.19 o
  11   2  17        9.17        8.50     17.43 o
  12   2  17       45.11       32.14     20.72 o
 -13   3  17      845.39      853.69     26.20 o
 -12   3  17      358.62      380.25     17.13 o
 -11   3  17      536.95      581.19     18.65 o
 -10   3  17       19.18       20.24      7.12 o
  -9   3  17      917.72      923.87     21.43 o
  -8   3  17       36.95       40.73      6.87 o
  -7   3  17      501.66      505.61     13.40 o
  -6   3  17       10.21        4.81      4.84 o
  -5   3  17      501.99      494.95     15.96 o
  -4   3  17      370.32      339.07     13.40 o
  -3   3  17      285.86      335.46     12.92 o
  -2   3  17      273.80      281.31     11.68 o
  -1   3  17      390.61      410.08     13.23 o
   0   3  17      394.17      422.35     16.71 o
   1   3  17       35.76       26.37      7.48 o
   2   3  17        0.03       -3.23      8.42 o
   3   3  17      154.46      158.54     10.72 o
   4   3  17      599.15      619.76     18.69 o
   5   3  17       99.51       97.03     13.57 o
   6   3  17     1213.14     1219.88     41.79 o
   7   3  17       12.83       11.78      9.58 o
   8   3  17       91.00       86.01     13.66 o
   9   3  17        0.48        4.87     12.16 o
  10   3  17        5.38        6.72     16.55 o
  11   3  17      275.02      243.46     34.16 o
  12   3  17       73.35       92.65     26.50 o
 -13   4  17      119.41      148.43     12.54 o
 -12   4  17      173.43      180.44     12.77 o
 -11   4  17      409.83      406.12     20.40 o
 -10   4  17       35.55       32.11      7.52 o
  -9   4  17      142.37      157.83     11.92 o
  -8   4  17      224.15      228.82     11.44 o
  -7   4  17      248.61      261.82     13.31 o
  -6   4  17      178.86      216.54     12.00 o
  -5   4  17       46.13       61.15      7.93 o
  -4   4  17      113.25      126.54      9.56 o
  -3   4  17        8.99        9.91      6.13 o
  -2   4  17      576.10      633.19     16.67 o
  -1   4  17      922.03     1012.75     25.24 o
   0   4  17      350.59      431.86     16.60 o
   1   4  17       48.29       55.01      8.14 o
   2   4  17       54.80       51.82     10.44 o
   3   4  17      698.38      739.80     21.05 o
   4   4  17      667.31      681.73     20.28 o
   5   4  17      159.88      174.59     16.22 o
   6   4  17       16.35       13.93      7.22 o
   7   4  17      559.16      595.82     28.58 o
   8   4  17      492.27      490.84     27.05 o
   9   4  17      122.62      116.43     24.25 o
  10   4  17       30.55       59.49     21.36 o
  11   4  17       44.70       70.21     23.55 o
  12   4  17        9.62        1.41     18.29 o
 -13   5  17        6.50        4.89      8.58 o
 -12   5  17      796.79      815.79     23.16 o
 -11   5  17      114.12      156.03     11.93 o
 -10   5  17      203.08      243.32     16.58 o
  -9   5  17       36.74       27.28      7.05 o
  -8   5  17       10.24        8.27      8.83 o
  -7   5  17       19.51       31.07     10.33 o
  -6   5  17       75.64       73.60     16.46 o
  -5   5  17      119.49      129.63      9.77 o
  -4   5  17     1066.95     1104.71     24.16 o
  -3   5  17       10.23       11.14      6.16 o
  -2   5  17      396.61      410.03     17.22 o
  -1   5  17      300.69      294.98     14.68 o
   0   5  17      560.27      596.28     19.16 o
   1   5  17      430.50      417.74     23.34 o
   2   5  17      109.47       88.00      9.51 o
   3   5  17      663.22      656.73     20.32 o
   4   5  17     4610.77     4748.31     88.58 o
   5   5  17     5024.39     4897.73     96.08 o
   6   5  17      260.82      304.77     19.35 o
   7   5  17       12.87        0.69      7.17 o
   8   5  17      143.53      160.05     26.37 o
   9   5  17      141.82       90.89     22.85 o
  10   5  17       23.39       25.35     18.06 o
  11   5  17       10.21       17.41     18.97 o
  12   5  17       21.19       14.60     21.42 o
 -12   6  17      117.27      130.45     15.70 o
 -11   6  17      215.98      242.60     18.47 o
 -10   6  17       34.68       15.89     10.57 o
  -9   6  17      270.21      261.95     17.21 o
  -8   6  17        2.29       -1.15      8.59 o
  -7   6  17      355.67      386.49     18.72 o
  -6   6  17      135.05      164.31     13.10 o
  -5   6  17      197.52      205.71     19.21 o
  -4   6  17       36.04       36.64     11.79 o
  -3   6  17      687.77      623.43     20.77 o
  -2   6  17      463.58      465.50     18.13 o
  -1   6  17      855.36      883.00     24.23 o
   0   6  17      348.26      355.82     15.79 o
   1   6  17     1083.34     1068.64     26.80 o
   2   6  17      252.27      235.90     13.58 o
   3   6  17       84.46       88.50      9.87 o
   4   6  17      258.02      254.53     14.47 o
   5   6  17      920.21      966.89     29.27 o
   6   6  17       97.00      104.14     21.71 o
   7   6  17       17.01        7.26     10.33 o
   8   6  17      282.62      273.37     27.03 o
   9   6  17      590.08      576.50     31.25 o
  10   6  17       13.41       15.86     17.93 o
  11   6  17        5.13        9.95     18.83 o
 -12   7  17        7.97        9.20     13.15 o
 -11   7  17       69.89       84.43     13.90 o
 -10   7  17       67.78       94.92     14.03 o
  -9   7  17      101.21      101.33     14.49 o
  -8   7  17      197.43      204.70     15.63 o
  -7   7  17      192.34      196.95     14.95 o
  -6   7  17      484.30      486.37     41.55 o
  -5   7  17       70.47       90.77     14.67 o
  -4   7  17        9.09       -0.08     10.82 o
  -3   7  17      442.45      479.89     18.88 o
  -2   7  17     1132.54     1147.56     28.87 o
  -1   7  17       35.17       27.41      8.35 o
   0   7  17        0.02        2.39      7.39 o
   1   7  17        4.96        0.17      7.02 o
   2   7  17        1.18        2.65      7.47 o
   3   7  17       45.48       56.85     17.40 o
   4   7  17        0.69       10.80      7.26 o
   5   7  17       11.98       17.21      8.83 o
   6   7  17        9.37       -2.76      9.67 o
   7   7  17       17.30       21.93     28.51 o
   8   7  17        0.84       -9.73      9.73 o
   9   7  17      426.98      492.91     29.37 o
  10   7  17        4.95       -0.10     16.39 o
  11   7  17        3.42      -17.03     17.03 o
 -11   8  17        2.70        5.47     11.25 o
 -10   8  17       29.26       25.06     13.81 o
  -9   8  17      209.74      197.59     17.35 o
  -8   8  17       76.66       80.97     15.84 o
  -7   8  17       13.88       12.53     12.89 o
  -6   8  17      116.58      135.18     22.28 o
  -5   8  17       95.27       90.68     30.59 o
  -4   8  17       78.28       62.97     14.28 o
  -3   8  17       98.47       91.43     14.88 o
  -2   8  17       73.01       73.56     10.35 o
  -1   8  17      198.48      223.06     14.39 o
   0   8  17       67.34       72.58      9.93 o
   1   8  17      101.35       86.74     10.28 o
   2   8  17      301.85      272.08     15.43 o
   3   8  17       66.76       66.22      9.48 o
   4   8  17       31.84       16.86      8.12 o
   5   8  17      566.46      581.29     44.84 o
   6   8  17       45.93       62.73     21.46 o
   7   8  17       52.82       43.13     12.93 o
   8   8  17       21.96        1.27     11.04 o
   9   8  17      165.54      224.65     22.98 o
  10   8  17        1.33       -1.42     12.14 o
 -11   9  17       44.05        2.96     15.94 o
 -10   9  17       27.33       17.13     15.54 o
  -9   9  17      505.55      473.48     29.44 o
  -8   9  17      129.98      117.41     18.48 o
  -7   9  17      840.49      936.26     35.99 o
  -6   9  17      589.24      560.75     29.04 o
  -5   9  17       12.82       32.91     14.18 o
  -4   9  17      803.44      856.45     32.74 o
  -3   9  17      560.11      492.66     34.01 o
  -2   9  17      334.18      364.30     23.01 o
  -1   9  17      565.55      594.63     21.61 o
   0   9  17       95.42       79.00     15.59 o
   1   9  17        0.29       -7.16      7.16 o
   2   9  17      596.68      600.43     21.33 o
   3   9  17      408.05      368.05     17.42 o
   4   9  17        1.09        2.50      9.35 o
   5   9  17       30.47        0.44     10.55 o
   6   9  17        6.74       12.64     11.12 o
   7   9  17        1.66       15.09     12.08 o
   8   9  17       41.05       40.24     14.33 o
   9   9  17       14.40        7.49     14.96 o
  10   9  17       23.50       20.27     13.86 o
 -10  10  17      166.61      176.52     24.00 o
  -9  10  17       89.74       81.84     26.92 o
  -8  10  17       13.15       13.23     21.29 o
  -7  10  17      119.50      124.57     19.06 o
  -6  10  17       84.26       99.16     18.16 o
  -5  10  17        0.67      -10.24     13.27 o
  -4  10  17       52.34       65.27     18.65 o
  -3  10  17      142.27      149.84     17.73 o
  -2  10  17      109.98       68.96     15.10 o
  -1  10  17      132.51      120.54     16.24 o
   0  10  17        8.19       -3.45      7.89 o
   1  10  17        0.87       -2.62      7.79 o
   2  10  17       10.16       11.28     10.56 o
   3  10  17        1.22        6.38      9.64 o
   4  10  17       71.88       62.62     19.56 o
   5  10  17      162.42      156.66     16.77 o
   6  10  17        8.17       28.82     13.01 o
   7  10  17       95.87       65.88     21.47 o
   8  10  17      179.61      214.16     23.77 o
   9  10  17      213.85      261.59     25.63 o
  -9  11  17      119.46      129.02     21.36 o
  -8  11  17        6.48      -15.23     15.23 o
  -7  11  17        9.64      -11.85     15.99 o
  -6  11  17       37.27        1.37     15.66 o
  -5  11  17      167.93      117.63     19.27 o
  -4  11  17      564.67      543.25     29.60 o
  -3  11  17     1099.74     1064.89     38.20 o
  -2  11  17       30.30       31.99     16.69 o
  -1  11  17        1.16      -11.50     15.59 o
   0  11  17      229.10      215.47     19.08 o
   1  11  17       11.36        1.75      8.68 o
   2  11  17      138.94      146.07     30.07 o
   3  11  17       57.66       52.97     13.84 o
   4  11  17        1.61        4.82     11.55 o
   5  11  17        0.38        4.35     11.56 o
   6  11  17      445.44      473.95     29.75 o
   7  11  17       50.54       64.48     16.56 o
   8  11  17       38.90       53.14     16.02 o
  -8  12  17        4.04        3.27     17.06 o
  -7  12  17       54.25       33.12     17.63 o
  -6  12  17      112.15      125.58     27.05 o
  -5  12  17      702.45      713.12     34.28 o
  -4  12  17      592.00      570.96     31.41 o
  -3  12  17        2.91      -13.23     13.23 o
  -2  12  17      235.75      262.35     34.10 o
  -1  12  17      124.55       71.10     15.83 o
   0  12  17      244.79      239.71     20.67 o
   1  12  17       23.60       13.99     16.92 o
   2  12  17       88.19       72.51     14.16 o
   3  12  17      388.10      347.97     23.43 o
   4  12  17       45.88       43.31     13.29 o
   5  12  17      247.91      292.52     25.77 o
   6  12  17       46.91       39.79     14.08 o
   7  12  17       38.87       23.52     15.48 o
  -6  13  17       25.07       -4.47     17.36 o
  -5  13  17       16.00      -16.33     16.33 o
  -4  13  17       51.32        8.69     16.69 o
  -3  13  17      135.76      120.18     19.82 o
  -2  13  17       34.17        4.80     20.15 o
  -1  13  17      493.21      542.20     29.98 o
   0  13  17        0.03      -12.31     21.93 o
   1  13  17       57.02       32.42     19.88 o
   2  13  17        0.50      -11.51     18.12 o
   3  13  17       34.21       35.73     13.82 o
   4  13  17        7.75       16.63     13.94 o
   5  13  17       55.48       74.57     15.82 o
  -4  14  17      227.24      239.77     25.48 o
  -3  14  17        7.03      -15.57     15.57 o
  -2  14  17      332.21      327.30     26.64 o
  -1  14  17       19.94       10.16     22.70 o
   0  14  17      143.59      137.87     25.25 o
   1  14  17       22.99      -15.01     34.09 o
   2  14  17        0.75       -8.45     18.09 o
   3  14  17        4.44       17.33     18.64 o
 -13   0  18       14.06        4.03     12.79 o
 -12   0  18      157.77      222.58     23.50 o
 -11   0  18        2.20       -3.42     14.23 o
 -10   0  18       56.61       98.49     13.40 o
  -9   0  18        0.02       10.95     10.01 o
  -8   0  18      435.13      410.61     19.75 o
  -7   0  18      160.12      186.57     14.34 o
  -6   0  18     1931.84     1872.46     44.13 o
  -5   0  18     4023.14     4034.93     79.78 o
  -4   0  18     6555.81     6919.49    127.56 o
  -3   0  18      232.57      232.26     18.61 o
  -2   0  18     1845.75     1744.24     50.21 o
  -1   0  18      718.05      785.23     30.60 o
   0   0  18     1526.71     1672.84     48.78 o
   1   0  18     8028.49     8328.96    354.17 o
   2   0  18       38.48       54.56     12.22 o
   3   0  18     2521.88     2730.98    113.17 o
   4   0  18       95.60      115.92     14.64 o
   5   0  18      192.14      200.38     25.40 o
   6   0  18      131.38      132.29     22.43 o
   7   0  18      626.27      662.08     42.67 o
   8   0  18       89.91       80.67     19.67 o
   9   0  18      584.40      643.50     44.97 o
  10   0  18        9.72        0.94     14.21 o
  11   0  18        2.96        5.03     15.94 o
  12   0  18       47.47       22.68     19.58 o
 -13   1  18       29.79       61.36     12.12 o
 -12   1  18       33.03       31.40     10.13 o
 -11   1  18        8.57        9.36      7.73 o
 -10   1  18      849.56      847.75     27.15 o
  -9   1  18       55.20       40.21      7.46 o
  -8   1  18        6.08        2.74      5.90 o
  -7   1  18        2.30        5.42      5.74 o
  -6   1  18      792.11      836.40     18.55 o
  -5   1  18       31.60       37.42      7.46 o
  -4   1  18      245.84      252.42     11.89 o
  -3   1  18     2239.00     2362.23     39.56 o
  -2   1  18      252.06      266.24     13.56 o
  -1   1  18       83.67       97.51     11.18 o
   0   1  18      699.96      696.65     38.44 o
   1   1  18       77.17       83.42      9.08 o
   2   1  18       39.23       61.25      8.51 o
   3   1  18       28.86       27.93     10.45 o
   4   1  18       13.91       17.90      7.87 o
   5   1  18     3483.77     3439.51     71.52 o
   6   1  18       82.88       63.27     12.31 o
   7   1  18        1.49       -6.41      8.60 o
   8   1  18       22.00       41.03     11.71 o
   9   1  18       93.90       85.48     14.77 o
  10   1  18       11.77       18.35     11.27 o
  11   1  18       48.97       40.73     13.30 o
  12   1  18      614.06      661.97     50.86 o
 -13   2  18      883.67      964.70     28.06 o
 -12   2  18        7.06        5.08     10.06 o
 -11   2  18       11.72       13.65      7.45 o
 -10   2  18       27.24       32.23      8.66 o
  -9   2  18      317.07      324.24     13.87 o
  -8   2  18       86.86      100.50      7.89 o
  -7   2  18        8.16       13.91      5.35 o
  -6   2  18      469.63      543.93     19.99 o
  -5   2  18     1537.53     1560.97     30.19 o
  -4   2  18      249.45      272.97     12.46 o
  -3   2  18       81.63      100.97      8.77 o
  -2   2  18      281.62      299.59     13.55 o
  -1   2  18       77.95       80.85      9.07 o
   0   2  18      276.23      332.99     14.37 o
   1   2  18       57.85       69.39     12.61 o
   2   2  18      716.58      708.91     24.57 o
   3   2  18      176.03      165.45     16.34 o
   4   2  18       34.33       35.89      9.04 o
   5   2  18       36.84       37.28     10.75 o
   6   2  18      555.09      561.87     27.32 o
   7   2  18       42.39       48.42     11.70 o
   8   2  18      137.22      148.54     17.42 o
   9   2  18       11.68       20.56     10.95 o
  10   2  18      127.63       96.22     15.90 o
  11   2  18       12.54       32.16     19.23 o
  12   2  18       94.91      123.68     28.15 o
 -13   3  18       16.26       43.65     10.25 o
 -12   3  18      156.05      175.73     13.14 o
 -11   3  18      131.98      127.37     10.96 o
 -10   3  18      576.67      588.85     18.03 o
  -9   3  18      246.39      282.74     13.24 o
  -8   3  18      215.60      259.16     12.07 o
  -7   3  18      207.28      224.50     12.59 o
  -6   3  18        9.78        9.78      6.67 o
  -5   3  18      618.17      711.56     19.21 o
  -4   3  18     1530.53     1646.43     32.82 o
  -3   3  18        0.00       -5.89      5.89 o
  -2   3  18     2195.73     2270.98     38.48 o
  -1   3  18       18.39       31.84      6.60 o
   0   3  18      182.43      185.73     11.57 o
   1   3  18      225.99      190.96     11.54 o
   2   3  18        9.33        9.33      8.45 o
   3   3  18      196.67      174.68     14.09 o
   4   3  18       46.02       48.83     10.87 o
   5   3  18      318.09      308.96     21.21 o
   6   3  18      461.32      484.68     25.64 o
   7   3  18     1880.83     1814.83     62.29 o
   8   3  18      689.16      699.92     66.12 o
   9   3  18       84.57      105.44     15.43 o
  10   3  18      106.70      135.55     26.74 o
  11   3  18      236.66      334.74     40.05 o
  12   3  18      150.00      134.54     29.11 o
 -13   4  18      409.53      410.97     18.67 o
 -12   4  18      103.29      114.74     11.30 o
 -11   4  18       60.71       49.49      9.34 o
 -10   4  18       88.31       97.90     12.74 o
  -9   4  18       95.30       94.37     12.14 o
  -8   4  18        1.77       -3.53      8.09 o
  -7   4  18       94.07      110.91     12.33 o
  -6   4  18      316.63      309.22     13.99 o
  -5   4  18        0.70        1.25      6.25 o
  -4   4  18      132.46      114.73      9.16 o
  -3   4  18     1203.84     1208.59     25.05 o
  -2   4  18       41.35       39.57      8.31 o
  -1   4  18      748.21      736.96     21.65 o
   0   4  18      849.80      884.19     23.58 o
   1   4  18       53.91       53.07      8.31 o
   2   4  18       12.74       17.03      6.97 o
   3   4  18      203.24      221.24     12.82 o
   4   4  18       19.04        6.65      8.42 o
   5   4  18       40.70       52.20     11.95 o
   6   4  18       22.04       35.63     11.24 o
   7   4  18        1.02        3.83      9.39 o
   8   4  18       58.51       62.79     15.59 o
   9   4  18      159.35      189.39     29.88 o
  10   4  18        9.88       43.86     20.33 o
  11   4  18      421.65      438.26     46.07 o
 -12   5  18        9.28       11.88     11.08 o
 -11   5  18      155.26      186.19     16.89 o
 -10   5  18      153.28      143.46     14.69 o
  -9   5  18      101.63      112.97     15.17 o
  -8   5  18      101.44      106.73     12.35 o
  -7   5  18      135.54      150.80     13.40 o
  -6   5  18        6.70       13.40      8.40 o
  -5   5  18     1381.95     1423.38     29.05 o
  -4   5  18        0.94        0.33      6.11 o
  -3   5  18      955.89      947.97     25.59 o
  -2   5  18      215.90      237.57     13.88 o
  -1   5  18        0.05        2.74      7.43 o
   0   5  18      118.22       85.93      9.65 o
   1   5  18       15.39       -0.07      8.74 o
   2   5  18      755.08      729.50     21.46 o
   3   5  18     1306.00     1244.49     29.48 o
   4   5  18      331.66      360.02     18.61 o
   5   5  18      840.22      863.60     27.38 o
   6   5  18        2.21       11.63     12.21 o
   7   5  18       39.42       29.19     11.25 o
   8   5  18        0.52        3.72     14.37 o
   9   5  18      144.15      102.16     24.67 o
  10   5  18       96.75       70.82     22.60 o
  11   5  18        1.56        9.47     19.83 o
 -12   6  18        0.98        3.39     14.02 o
 -11   6  18       45.60       32.98     12.22 o
 -10   6  18       61.08       64.31     12.81 o
  -9   6  18      117.45      118.29     13.22 o
  -8   6  18       65.75       37.32     10.48 o
  -7   6  18      891.31      840.73     26.27 o
  -6   6  18        3.03       -1.56      8.57 o
  -5   6  18       30.69       37.11     17.97 o
  -4   6  18       53.76       31.22      8.88 o
  -3   6  18      568.55      587.41     20.52 o
  -2   6  18      111.34      109.12     10.94 o
  -1   6  18       33.13       40.10      8.75 o
   0   6  18      108.13       69.72      9.63 o
   1   6  18      104.80       86.75     11.48 o
   2   6  18      140.83      131.74     11.36 o
   3   6  18      956.17      918.34     25.24 o
   4   6  18      467.36      477.89     18.53 o
   5   6  18      125.44      128.80     12.40 o
   6   6  18      139.89      157.57     13.73 o
   7   6  18      252.93      236.61     31.68 o
   8   6  18       12.43        5.76     15.60 o
   9   6  18     1210.60     1346.45     73.55 o
  10   6  18        1.65        1.84     16.61 o
  11   6  18        3.65       -5.21     18.58 o
 -11   7  18       67.79       88.25     14.63 o
 -10   7  18       10.05        8.79     14.40 o
  -9   7  18       14.78       15.80     10.75 o
  -8   7  18       49.94       35.20     11.10 o
  -7   7  18       95.05       86.05     15.47 o
  -6   7  18      272.27      281.76     21.25 o
  -5   7  18       27.05       19.60     12.35 o
  -4   7  18        3.70        6.85     11.68 o
  -3   7  18      141.60      138.46     12.03 o
  -2   7  18      737.26      737.65     26.87 o
  -1   7  18       90.65      101.75     11.20 o
   0   7  18     1080.59     1028.24     27.27 o
   1   7  18      172.95      160.01     12.28 o
   2   7  18      205.79      170.95     12.62 o
   3   7  18     1330.99     1315.10     40.84 o
   4   7  18     1036.88     1057.23     28.13 o
   5   7  18        2.04        1.29      7.83 o
   6   7  18      377.41      372.47     25.02 o
   7   7  18       89.43       99.90     15.80 o
   8   7  18        0.39       -7.07     14.44 o
   9   7  18      535.18      477.76     43.87 o
  10   7  18        2.96       27.72     19.14 o
 -11   8  18       12.64       -1.03     17.39 o
 -10   8  18       24.84        9.42     14.95 o
  -9   8  18      149.77      133.53     22.68 o
  -8   8  18       33.15       33.48     14.16 o
  -7   8  18       11.47        9.89     15.31 o
  -6   8  18       89.80       71.94     15.56 o
  -5   8  18      286.25      306.82     24.60 o
  -4   8  18       10.31       25.70     12.74 o
  -3   8  18      501.90      501.51     36.82 o
  -2   8  18     1453.85     1463.78     34.78 o
  -1   8  18      380.31      373.37     19.81 o
   0   8  18      158.45      158.41     12.95 o
   1   8  18       69.42       49.74     11.46 o
   2   8  18       66.60       41.56      9.06 o
   3   8  18      259.27      266.93     15.63 o
   4   8  18        1.97        2.76      7.53 o
   5   8  18      336.99      327.25     32.58 o
   6   8  18      121.97      121.89     16.65 o
   7   8  18      442.23      490.59     42.46 o
   8   8  18       15.74       20.16     12.43 o
   9   8  18      114.50      135.22     27.25 o
  10   8  18      234.08      227.38     36.34 o
 -10   9  18      105.70       92.50     31.28 o
  -9   9  18       54.19       50.81     17.18 o
  -8   9  18      229.75      207.57     21.96 o
  -7   9  18       40.75       52.90     16.67 o
  -6   9  18       25.57       14.83     13.76 o
  -5   9  18       94.94       81.68     17.21 o
  -4   9  18      967.54     1002.17     35.96 o
  -3   9  18        2.23        2.99     12.02 o
  -2   9  18       54.84       42.32     13.75 o
  -1   9  18       26.40       19.70      9.76 o
   0   9  18       49.79       38.46      9.81 o
   1   9  18        8.80       -3.79      7.80 o
   2   9  18      252.56      221.26     14.67 o
   3   9  18       88.77       79.69     14.81 o
   4   9  18        3.50       -7.65      9.64 o
   5   9  18        0.35       17.24     11.73 o
   6   9  18      123.69      145.37     18.45 o
   7   9  18      104.36      120.34     22.06 o
   8   9  18       16.55        5.23     12.19 o
   9   9  18        0.00       16.97     13.19 o
  -9  10  18       45.78       62.63     18.27 o
  -8  10  18       54.29        9.07     16.40 o
  -7  10  18       91.70       61.85     17.73 o
  -6  10  18      131.53      149.14     19.68 o
  -5  10  18      335.58      351.03     25.18 o
  -4  10  18      222.01      214.61     20.72 o
  -3  10  18      155.47      182.44     19.04 o
  -2  10  18        7.49      -11.32     11.67 o
  -1  10  18      434.62      400.12     24.01 o
   0  10  18      146.01      137.37     13.39 o
   1  10  18        0.35        4.88      8.32 o
   2  10  18      317.44      334.07     17.79 o
   3  10  18        6.36       -7.99      9.72 o
   4  10  18       54.55       37.95     11.89 o
   5  10  18       99.83       95.68     14.78 o
   6  10  18       32.61       38.87     12.07 o
   7  10  18      101.85      106.14     18.11 o
   8  10  18       95.30       81.07     18.41 o
  -9  11  18        2.88      -20.79     20.79 o
  -8  11  18       40.48       26.18     17.35 o
  -7  11  18       74.54       72.64     21.09 o
  -6  11  18       48.74       61.03     18.02 o
  -5  11  18      375.74      385.09     27.46 o
  -4  11  18      120.45      122.02     19.09 o
  -3  11  18      250.53      238.86     21.48 o
  -2  11  18        9.65        1.65     13.31 o
  -1  11  18      109.14       84.17     15.94 o
   0  11  18        2.49      -15.21     15.21 o
   1  11  18      122.89      148.92     13.91 o
   2  11  18       66.78       73.33     13.62 o
   3  11  18        0.27        0.56     11.63 o
   4  11  18        0.55       -6.10     10.30 o
   5  11  18      141.06      149.12     17.59 o
   6  11  18       12.41       22.61     12.60 o
   7  11  18        7.85       14.96     13.97 o
  -7  12  18      188.86      161.56     27.82 o
  -6  12  18       56.57       36.63     20.50 o
  -5  12  18       50.03       22.51     17.05 o
  -4  12  18      381.86      424.50     44.05 o
  -3  12  18       30.27       34.04     19.79 o
  -2  12  18       68.68       68.13     17.14 o
  -1  12  18       77.17       55.01     21.57 o
   0  12  18       26.75       22.57     15.92 o
   1  12  18      144.54      165.47     24.81 o
   2  12  18        6.10        8.33     11.58 o
   3  12  18        9.17       13.59     11.59 o
   4  12  18      118.94      122.31     16.89 o
   5  12  18      247.51      279.32     22.94 o
   6  12  18        5.64        5.06     12.82 o
  -6  13  18       56.08       44.15     19.07 o
  -5  13  18       28.89       -4.77     18.86 o
  -4  13  18      787.52      850.29     37.58 o
  -3  13  18      125.99      115.72     20.02 o
  -2  13  18      189.41      197.25     22.11 o
  -1  13  18       36.50       28.37     16.03 o
   0  13  18       65.29       68.62     22.35 o
   1  13  18        0.32       -4.36     17.53 o
   2  13  18        0.01      -16.58     16.58 o
   3  13  18       48.58       71.79     22.91 o
   4  13  18      390.01      438.96     26.80 o
   5  13  18        0.02        6.56     23.77 o
  -3  14  18       66.85       60.16     19.21 o
  -2  14  18       49.68       12.23     16.66 o
  -1  14  18        0.00      -10.14     26.64 o
   0  14  18      305.98      281.43     32.24 o
   1  14  18       11.74        3.20     19.73 o
   2  14  18        1.01      -15.32     25.25 o
 -13   1  19       54.70       76.69     12.49 o
 -12   1  19       24.96       18.81     19.22 o
 -11   1  19       99.11      149.44     15.72 o
 -10   1  19      655.92      662.68     20.93 o
  -9   1  19       26.24       28.58      7.21 o
  -8   1  19       19.69       24.52      6.79 o
  -7   1  19      259.98      308.13     15.78 o
  -6   1  19      555.84      540.55     16.92 o
  -5   1  19     1693.89     1648.99     31.56 o
  -4   1  19        1.52        9.55      7.59 o
  -3   1  19     3048.77     3227.18     58.11 o
  -2   1  19      678.64      670.49     20.37 o
  -1   1  19       86.10      105.93     10.21 o
   0   1  19       54.09       60.91      9.03 o
   1   1  19     2051.47     2120.94     43.13 o
   2   1  19      960.24     1000.42     29.67 o
   3   1  19       22.37       15.04     12.48 o
   4   1  19        4.53       14.64      7.79 o
   5   1  19      168.95      173.64     14.49 o
   6   1  19      210.55      181.47     17.91 o
   7   1  19        6.93        7.08      9.64 o
   8   1  19       89.86       84.92     15.02 o
   9   1  19      158.78      183.75     23.86 o
  10   1  19       33.35       51.52     13.62 o
  11   1  19      214.09      228.47     23.08 o
  12   1  19        0.00       -9.71     17.06 o
 -13   2  19       27.25       51.26     12.36 o
 -12   2  19       48.06       61.04     10.48 o
 -11   2  19        6.64        2.94      7.58 o
 -10   2  19      139.30      156.55     11.08 o
  -9   2  19       63.89       66.61     12.85 o
  -8   2  19       91.48       92.76     12.71 o
  -7   2  19       99.30      121.89     10.84 o
  -6   2  19     1639.25     1663.16     32.43 o
  -5   2  19     1415.46     1547.74     35.16 o
  -4   2  19     3616.67     3699.78     62.08 o
  -3   2  19       53.17       60.83      7.86 o
  -2   2  19        0.84       -2.07      7.60 o
  -1   2  19       67.43       78.01      9.36 o
   0   2  19       86.97       94.03     17.96 o
   1   2  19        6.82        2.08      8.00 o
   2   2  19      138.03      158.51     13.86 o
   3   2  19      405.68      401.55     19.31 o
   4   2  19     1197.15     1183.63     33.53 o
   5   2  19     1277.00     1347.31     36.92 o
   6   2  19      402.70      401.07     24.10 o
   7   2  19        0.02        7.57     10.53 o
   8   2  19      301.81      293.31     23.53 o
   9   2  19       14.92       15.70     16.06 o
  10   2  19        4.00       -4.01     10.35 o
  11   2  19       11.10       -2.07     16.84 o
 -12   3  19      427.67      438.02     25.72 o
 -11   3  19      421.61      448.14     22.41 o
 -10   3  19       48.71       53.41     10.92 o
  -9   3  19      367.39      465.30     20.52 o
  -8   3  19       39.46       54.58     10.30 o
  -7   3  19       43.59       49.84      8.36 o
  -6   3  19       17.82       13.56      7.15 o
  -5   3  19      938.41      979.42     23.07 o
  -4   3  19       34.04       31.02      8.29 o
  -3   3  19      884.86      890.02     21.13 o
  -2   3  19      144.11      168.83     10.18 o
  -1   3  19       33.30       30.21      9.85 o
   0   3  19        1.81        9.64      8.54 o
   1   3  19        6.11        2.86      8.24 o
   2   3  19      355.77      332.64     17.85 o
   3   3  19      329.93      348.53     26.97 o
   4   3  19       18.18       22.98      9.33 o
   5   3  19      406.68      406.05     24.99 o
   6   3  19     1089.20     1065.43     39.93 o
   7   3  19       25.54       12.63     10.82 o
   8   3  19      550.82      488.74     27.92 o
   9   3  19       42.92       34.08     12.54 o
  10   3  19      408.86      361.92     40.80 o
  11   3  19       53.72       17.93     19.65 o
 -12   4  19       13.78       16.24     11.62 o
 -11   4  19      484.20      469.73     23.78 o
 -10   4  19        4.34        2.30      9.67 o
  -9   4  19      127.46      147.01     17.00 o
  -8   4  19      130.67      120.65     12.46 o
  -7   4  19      124.72      126.62     12.59 o
  -6   4  19      790.37      839.91     21.93 o
  -5   4  19       30.01       20.91      7.77 o
  -4   4  19       38.75       48.56     11.56 o
  -3   4  19      128.42      117.30     10.93 o
  -2   4  19      227.59      215.05     13.30 o
  -1   4  19      726.26      742.59     21.89 o
   0   4  19     1275.75     1263.77     34.21 o
   1   4  19       80.71       85.20     11.76 o
   2   4  19       80.94       96.18     14.48 o
   3   4  19      497.42      501.45     21.79 o
   4   4  19     1618.75     1539.75     40.76 o
   5   4  19      453.21      419.23     24.32 o
   6   4  19      646.43      654.55     39.14 o
   7   4  19      633.19      631.11     50.88 o
   8   4  19       24.23        1.74     10.08 o
   9   4  19        3.41       16.64     16.21 o
  10   4  19      301.99      290.23     37.95 o
  11   4  19       52.27       67.33     24.29 o
 -12   5  19        0.97      -10.73     10.73 o
 -11   5  19      406.15      434.39     25.23 o
 -10   5  19       28.74       40.22     11.24 o
  -9   5  19      286.24      304.82     18.59 o
  -8   5  19      157.58      168.74     14.67 o
  -7   5  19       36.20       27.04      9.84 o
  -6   5  19       12.71       17.93      9.27 o
  -5   5  19       69.82       57.28      8.41 o
  -4   5  19      177.06      199.40     13.82 o
  -3   5  19      179.19      177.01     12.95 o
  -2   5  19      407.89      484.19     23.38 o
  -1   5  19     1258.92     1241.21     29.90 o
   0   5  19      286.20      282.71     14.66 o
   1   5  19        0.15       -6.38      6.38 o
   2   5  19        0.35       -5.80      6.48 o
   3   5  19       43.54       39.58     10.20 o
   4   5  19        8.41       16.22      9.12 o
   5   5  19      665.44      701.11     26.47 o
   6   5  19      626.39      647.90     30.71 o
   7   5  19        8.53       25.98     12.20 o
   8   5  19      822.91      795.11     52.70 o
   9   5  19      610.48      571.33     46.53 o
  10   5  19      120.90      151.19     30.16 o
  11   5  19      437.55      472.73     49.36 o
 -12   6  19       81.72       85.56     14.81 o
 -11   6  19        4.13        1.13     11.02 o
 -10   6  19       21.22       14.98     10.79 o
  -9   6  19        5.41       11.60      9.85 o
  -8   6  19       85.68       98.39     12.81 o
  -7   6  19      105.10      102.32     12.60 o
  -6   6  19       82.99       89.21     15.09 o
  -5   6  19      114.65      111.57     15.19 o
  -4   6  19      728.73      770.52     23.91 o
  -3   6  19       10.76        6.50      8.06 o
  -2   6  19      574.35      556.11     23.06 o
  -1   6  19       46.98       28.14      8.87 o
   0   6  19       18.05       15.94      7.93 o
   1   6  19       66.18       80.69     10.01 o
   2   6  19     1558.49     1445.58     58.16 o
   3   6  19      191.11      200.00     17.68 o
   4   6  19      181.17      196.36     18.45 o
   5   6  19       39.63       57.10     11.25 o
   6   6  19       52.73       76.08     13.91 o
   7   6  19       35.91       29.38     16.93 o
   8   6  19       78.31      121.47     25.36 o
   9   6  19       14.10        0.23     15.83 o
  10   6  19       15.86       11.25     18.55 o
 -11   7  19        0.79      -11.81     11.81 o
 -10   7  19      144.88      135.30     15.52 o
  -9   7  19      407.36      437.83     28.80 o
  -8   7  19      136.64       80.15     15.85 o
  -7   7  19      206.94      223.81     20.49 o
  -6   7  19      238.52      223.70     20.01 o
  -5   7  19      431.49      409.53     24.13 o
  -4   7  19       26.17       18.02     12.37 o
  -3   7  19      197.64      205.75     14.46 o
  -2   7  19      143.03      124.28     12.04 o
  -1   7  19        4.48       -1.77      7.81 o
   0   7  19      438.71      394.13     18.30 o
   1   7  19        3.38       12.96      7.90 o
   2   7  19     1150.95     1128.15     29.26 o
   3   7  19        6.20       -7.12      7.12 o
   4   7  19      124.93      145.40     12.95 o
   5   7  19      270.57      280.30     16.08 o
   6   7  19      127.72       98.65     22.46 o
   7   7  19      910.29      944.92     57.66 o
   8   7  19       34.93       33.67     19.89 o
   9   7  19       63.56       64.36     23.36 o
  10   7  19      157.85      202.00     34.92 o
 -11   8  19       71.22       37.12     29.98 o
 -10   8  19       76.05       61.77     17.48 o
  -9   8  19        8.96       -6.87     13.89 o
  -8   8  19      269.92      275.99     23.30 o
  -7   8  19      178.23      194.99     20.31 o
  -6   8  19      243.72      235.47     21.07 o
  -5   8  19      767.47      753.44     31.65 o
  -4   8  19      145.98      178.99     18.52 o
  -3   8  19      176.72      204.75     18.70 o
  -2   8  19        7.56       -6.55      8.26 o
  -1   8  19      109.03      126.78     12.43 o
   0   8  19        0.41       -3.55      9.00 o
   1   8  19      276.66      277.79     16.17 o
   2   8  19        9.61        0.37      8.36 o
   3   8  19      321.50      325.46     17.32 o
   4   8  19       53.13       59.20     10.20 o
   5   8  19       11.72       18.17     10.02 o
   6   8  19       97.71       93.63     16.38 o
   7   8  19        0.07       -2.97     10.68 o
   8   8  19      523.22      549.75     46.01 o
   9   8  19      594.91      587.59     48.95 o
 -10   9  19      357.69      292.35     25.63 o
  -9   9  19        9.58      -15.07     15.07 o
  -8   9  19        0.56      -12.96     14.44 o
  -7   9  19      292.53      303.73     24.49 o
  -6   9  19      242.84      246.79     22.32 o
  -5   9  19      218.45      212.73     20.97 o
  -4   9  19       23.06       15.64     13.54 o
  -3   9  19        4.00       -1.43     12.94 o
  -2   9  19      568.92      542.43     32.94 o
  -1   9  19        4.33        2.00      8.43 o
   0   9  19      466.22      422.14     19.27 o
   1   9  19      107.41       65.07     10.58 o
   2   9  19      202.79      188.03     14.23 o
   3   9  19      275.79      262.93     18.85 o
   4   9  19       24.79       14.06     10.63 o
   5   9  19       10.12        7.40     10.96 o
   6   9  19        0.00        5.72     10.44 o
   7   9  19        1.91      -10.83     10.83 o
   8   9  19      148.49      188.45     33.04 o
   9   9  19        0.74        3.49     17.87 o
  -9  10  19        0.80      -14.19     15.94 o
  -8  10  19        3.28      -15.31     15.31 o
  -7  10  19       60.82       69.40     17.92 o
  -6  10  19        1.74      -14.35     14.35 o
  -5  10  19        1.18      -14.18     14.18 o
  -4  10  19      836.17      854.17     57.53 o
  -3  10  19       30.33        1.29     13.59 o
  -2  10  19      261.27      232.69     28.26 o
  -1  10  19        0.32       -0.43     14.11 o
   0  10  19      346.31      349.84     18.66 o
   1  10  19      624.64      541.51     30.91 o
   2  10  19       22.13       34.02      9.91 o
   3  10  19       10.52       -0.76     12.13 o
   4  10  19       21.08       18.71     16.38 o
   5  10  19       94.36       66.10     14.86 o
   6  10  19      627.58      702.33     30.40 o
   7  10  19       30.29       45.74     30.96 o
   8  10  19       60.09       69.18     16.98 o
  -8  11  19       36.23       32.78     17.89 o
  -7  11  19       15.86       -1.45     16.25 o
  -6  11  19      196.54      212.65     23.61 o
  -5  11  19       48.57       35.99     16.81 o
  -4  11  19       68.27       81.92     18.17 o
  -3  11  19        4.36       -5.74     13.78 o
  -2  11  19      224.94      269.67     22.70 o
  -1  11  19      860.29      851.74     33.96 o
   0  11  19      359.37      304.41     22.88 o
   1  11  19      171.92      143.34     22.53 o
   2  11  19      347.44      346.12     22.98 o
   3  11  19       37.83       24.34     12.35 o
   4  11  19       43.94       50.40     13.59 o
   5  11  19       77.71       65.70     14.51 o
   6  11  19       63.37       51.58     13.74 o
   7  11  19      459.49      574.29     29.64 o
  -7  12  19       37.12       21.33     17.79 o
  -6  12  19        5.51      -16.23     16.23 o
  -5  12  19      177.58      172.57     22.40 o
  -4  12  19      427.31      417.81     28.96 o
  -3  12  19        6.92      -13.50     14.32 o
  -2  12  19      273.37      281.65     38.22 o
  -1  12  19       42.60        5.07     14.00 o
   0  12  19       38.65       18.96     14.25 o
   1  12  19      140.87      112.54     22.60 o
   2  12  19        0.03      -13.10     18.52 o
   3  12  19      164.98      153.51     17.81 o
   4  12  19       17.49       25.84     12.95 o
   5  12  19       79.14       64.19     14.88 o
   6  12  19      495.42      600.49     72.29 o
  -5  13  19      109.77      111.08     21.66 o
  -4  13  19        0.79      -10.75     16.33 o
  -3  13  19       93.44       55.35     19.17 o
  -2  13  19       28.87       16.02     19.49 o
  -1  13  19      152.40      175.17     21.11 o
   0  13  19        1.54      -12.49     33.61 o
   1  13  19      145.40      144.11     29.73 o
   2  13  19       61.40      102.98     44.15 o
   3  13  19        0.04        3.56     19.00 o
   4  13  19        0.77       15.81     13.46 o
  -2  14  19       72.63       46.02     30.22 o
  -1  14  19       10.88      -11.06     20.32 o
   0  14  19      117.06      136.71     26.19 o
 -12   0  20       83.11      129.40     27.15 o
 -11   0  20      147.56      206.72     22.26 o
 -10   0  20       31.42       10.96     16.29 o
  -9   0  20        0.38        6.98     13.25 o
  -8   0  20        3.68        5.37     12.02 o
  -7   0  20      139.65      140.71     17.96 o
  -6   0  20      550.24      544.01     73.71 o
  -5   0  20        1.10      -17.85     21.52 o
  -4   0  20     1043.49     1078.37     38.40 o
  -3   0  20     1771.24     1760.61     52.59 o
  -2   0  20     1047.32     1130.30     51.81 o
  -1   0  20      329.68      343.75     22.87 o
   0   0  20     1088.36     1049.98     36.81 o
   1   0  20       15.03       -9.19      9.19 o
   2   0  20      241.03      226.54     23.13 o
   3   0  20       34.49       48.06     16.02 o
   4   0  20        5.36        9.12     13.15 o
   5   0  20      520.13      442.70     35.20 o
   6   0  20       45.85       63.75     18.32 o
   7   0  20     2070.53     1902.10     84.21 o
   8   0  20      109.73      151.46     25.97 o
   9   0  20      294.93      262.63     33.81 o
  10   0  20      104.01      143.84     27.39 o
  11   0  20        0.31       12.24     17.57 o
 -12   1  20      178.38      229.18     17.20 o
 -11   1  20        5.43       15.43     15.37 o
 -10   1  20      100.50      106.57     12.30 o
  -9   1  20       59.21       82.91     12.27 o
  -8   1  20      133.27      117.64     10.61 o
  -7   1  20       76.10       64.04      9.58 o
  -6   1  20      419.56      468.67     18.35 o
  -5   1  20      517.29      506.35     18.70 o
  -4   1  20     1572.68     1551.31     34.34 o
  -3   1  20        0.22       -3.81      7.02 o
  -2   1  20      655.27      630.91     19.94 o
  -1   1  20     1227.44     1235.21     49.03 o
   0   1  20       59.22       74.78      9.46 o
   1   1  20      463.12      507.98     21.21 o
   2   1  20       77.14       75.27     11.20 o
   3   1  20       62.47       73.38     11.10 o
   4   1  20       12.01       22.74      8.72 o
   5   1  20       40.33       23.04     12.94 o
   6   1  20      271.87      287.08     23.02 o
   7   1  20       37.57       40.25     11.78 o
   8   1  20       24.00       27.45     11.47 o
   9   1  20      102.43      125.82     17.92 o
  10   1  20      296.75      329.14     31.18 o
  11   1  20      255.09      308.39     37.32 o
 -12   2  20      134.88      138.29     17.48 o
 -11   2  20       41.92       39.75     16.24 o
 -10   2  20       91.35       88.34     12.51 o
  -9   2  20       64.90      100.92     11.85 o
  -8   2  20      206.92      242.69     13.71 o
  -7   2  20      430.36      397.94     15.92 o
  -6   2  20       55.94       57.36      8.51 o
  -5   2  20      448.68      468.24     20.38 o
  -4   2  20      363.70      418.41     17.92 o
  -3   2  20      622.64      646.52     20.36 o
  -2   2  20      683.43      666.72     20.37 o
  -1   2  20      304.65      301.30     17.39 o
   0   2  20        6.38       -5.81     11.62 o
   1   2  20      650.26      675.42     24.47 o
   2   2  20      608.37      604.63     48.67 o
   3   2  20       54.96       38.45      9.75 o
   4   2  20     3539.61     3406.62     72.32 o
   5   2  20       67.06       60.01     10.72 o
   6   2  20      228.14      216.21     19.77 o
   7   2  20      469.60      449.17     26.57 o
   8   2  20      155.62      155.18     18.29 o
   9   2  20        3.94        6.96     15.26 o
  10   2  20      523.08      505.88     30.44 o
  11   2  20       13.84       49.90     22.18 o
 -12   3  20       54.05       59.53     13.16 o
 -11   3  20        1.18      -11.46     11.46 o
 -10   3  20        4.37        3.57      9.79 o
  -9   3  20      381.49      394.95     35.65 o
  -8   3  20       28.26       47.41     10.20 o
  -7   3  20        3.36       -3.77      7.27 o
  -6   3  20        2.46       -2.20      6.96 o
  -5   3  20       69.56       51.93      8.38 o
  -4   3  20       39.31       39.41      7.80 o
  -3   3  20      212.06      207.25     19.16 o
  -2   3  20      188.58      215.83     22.35 o
  -1   3  20      873.17      922.35     29.18 o
   0   3  20      128.88      138.95     13.63 o
   1   3  20        0.07        1.16      8.49 o
   2   3  20        0.98        5.72      8.73 o
   3   3  20      446.45      399.98     20.23 o
   4   3  20      631.26      591.21     31.40 o
   5   3  20       72.03       82.12     11.69 o
   6   3  20      530.22      510.26     22.97 o
   7   3  20      280.15      256.17     29.62 o
   8   3  20      112.30      102.26     15.98 o
   9   3  20       95.88       85.27     16.19 o
  10   3  20      101.18      143.16     28.00 o
  11   3  20      262.09      279.07     38.66 o
 -12   4  20        4.15        8.58     11.55 o
 -11   4  20       50.82       40.49     12.18 o
 -10   4  20        6.99       20.91     10.47 o
  -9   4  20       10.90       -1.81     10.80 o
  -8   4  20        2.44       -6.01      8.95 o
  -7   4  20      113.42       97.50     11.99 o
  -6   4  20      351.06      356.28     15.31 o
  -5   4  20       53.04       28.98      7.79 o
  -4   4  20      171.10      164.09     12.79 o
  -3   4  20      856.00      879.48     24.88 o
  -2   4  20      932.26      967.38     25.87 o
  -1   4  20      615.96      609.94     24.19 o
   0   4  20      223.64      219.40     16.32 o
   1   4  20        0.91        3.72     17.28 o
   2   4  20      211.45      222.36     16.53 o
   3   4  20     1420.16     1340.89     37.73 o
   4   4  20       12.05        3.20      8.51 o
   5   4  20        2.18        4.94      8.46 o
   6   4  20      116.76      105.12     13.06 o
   7   4  20        3.95       11.02     10.72 o
   8   4  20       62.13       53.49     27.09 o
   9   4  20       21.52       12.78     16.91 o
  10   4  20       28.18        7.84     18.88 o
  11   4  20      118.64       96.52     26.20 o
 -12   5  20        0.96       -3.19     24.35 o
 -11   5  20      112.34      105.83     14.73 o
 -10   5  20       13.68       -6.27     10.50 o
  -9   5  20        1.80        3.20     10.47 o
  -8   5  20       12.02       12.91      9.90 o
  -7   5  20      130.55      130.81     13.06 o
  -6   5  20      240.49      209.79     14.70 o
  -5   5  20        9.00       10.62      8.54 o
  -4   5  20      544.35      578.33     20.98 o
  -3   5  20        8.76       -0.88      7.93 o
  -2   5  20       45.22       51.24      9.36 o
  -1   5  20        0.40       -0.82      7.30 o
   0   5  20        2.86        3.98      7.23 o
   1   5  20        0.21        2.98      8.70 o
   2   5  20      418.23      435.73     30.69 o
   3   5  20        6.46       10.15      9.35 o
   4   5  20      749.63      722.06     26.97 o
   5   5  20      864.11      902.77     42.92 o
   6   5  20        3.48       -6.07      8.48 o
   7   5  20       62.96       43.36     12.49 o
   8   5  20       14.91       11.10     17.06 o
   9   5  20        3.21       -2.68     15.04 o
  10   5  20        0.14      -12.38     16.00 o
 -11   6  20      197.61      222.73     18.64 o
 -10   6  20       29.66       31.11     12.37 o
  -9   6  20       41.36       52.18     12.23 o
  -8   6  20        3.61        5.79     13.64 o
  -7   6  20      422.58      397.79     24.47 o
  -6   6  20       17.82       21.70     12.75 o
  -5   6  20      212.41      210.73     22.33 o
  -4   6  20       47.67       56.65     10.34 o
  -3   6  20        2.32       -1.92      8.30 o
  -2   6  20        0.83        3.71      8.59 o
  -1   6  20     1249.47     1284.35     31.51 o
   0   6  20       44.42       40.23      9.15 o
   1   6  20        0.35       -6.94      6.94 o
   2   6  20       21.85       40.43     10.58 o
   3   6  20      166.25      202.52     16.83 o
   4   6  20      451.39      460.82     25.18 o
   5   6  20       15.58        7.71      9.44 o
   6   6  20       15.52       14.81      9.62 o
   7   6  20       24.95       17.08     16.15 o
   8   6  20        0.46       24.65     17.62 o
   9   6  20       93.40       90.00     24.83 o
  10   6  20       45.24       51.87     23.73 o
 -11   7  20       71.10       89.68     18.60 o
 -10   7  20      137.96      169.88     20.16 o
  -9   7  20      162.93      191.30     20.71 o
  -8   7  20       43.01       35.93     17.23 o
  -7   7  20       10.63       -4.76     12.50 o
  -6   7  20        9.59       -9.09     16.71 o
  -5   7  20       13.50        3.14     12.07 o
  -4   7  20      303.90      313.85     21.65 o
  -3   7  20       30.15       31.87      9.75 o
  -2   7  20       47.23       42.36      9.82 o
  -1   7  20       14.66        5.76      8.18 o
   0   7  20       43.67       35.89      9.24 o
   1   7  20      341.70      312.54     16.41 o
   2   7  20       16.99       21.83      8.69 o
   3   7  20       44.90       44.29      9.39 o
   4   7  20      318.38      317.71     37.25 o
   5   7  20      584.28      594.42     36.34 o
   6   7  20       56.79       81.92     25.47 o
   7   7  20       44.89       81.40     22.30 o
   8   7  20       24.52       -1.53     15.86 o
   9   7  20       85.32       59.44     22.72 o
 -10   8  20        6.67      -14.27     14.27 o
  -9   8  20       56.20       41.30     22.45 o
  -8   8  20       71.32       55.58     16.95 o
  -7   8  20       47.14       23.02     15.01 o
  -6   8  20       65.01       73.39     15.97 o
  -5   8  20       88.47      105.06     17.48 o
  -4   8  20       22.06       19.58     13.70 o
  -3   8  20       71.15       59.50     14.87 o
  -2   8  20        0.48        2.93      8.60 o
  -1   8  20      291.80      313.51     17.47 o
   0   8  20       78.25       57.37     10.66 o
   1   8  20       46.63       63.88     13.70 o
   2   8  20      204.30      193.70     16.76 o
   3   8  20      184.65      167.71     13.81 o
   4   8  20       24.37       26.41      9.05 o
   5   8  20        0.00        3.89     13.31 o
   6   8  20      164.87      134.54     31.97 o
   7   8  20      132.24       96.02     25.10 o
   8   8  20      100.56      137.15     28.57 o
   9   8  20      144.14      157.96     30.41 o
  -9   9  20       99.15       38.27     17.06 o
  -8   9  20      151.60      171.22     22.01 o
  -7   9  20      186.40      166.38     22.77 o
  -6   9  20        4.78        2.86     18.08 o
  -5   9  20      711.65      748.82     32.87 o
  -4   9  20       71.97       80.00     16.07 o
  -3   9  20      387.32      365.72     24.36 o
  -2   9  20      422.86      449.51     25.81 o
  -1   9  20      199.97      196.08     14.95 o
   0   9  20      227.78      221.01     15.64 o
   1   9  20      318.34      298.29     17.27 o
   2   9  20       51.78       39.58     12.82 o
   3   9  20      114.07      127.23     12.75 o
   4   9  20        3.21        7.21     11.82 o
   5   9  20        0.12       -6.53      9.44 o
   6   9  20        6.24       16.00     15.00 o
   7   9  20       47.58       69.34     18.31 o
   8   9  20      110.26      137.05     28.87 o
  -8  10  20        1.32       -1.77     15.74 o
  -7  10  20       34.15        5.45     18.06 o
  -6  10  20      151.12      129.34     20.12 o
  -5  10  20      109.85      106.30     18.97 o
  -4  10  20       56.57       41.18     19.01 o
  -3  10  20       74.17       63.32     16.69 o
  -2  10  20       46.25       24.69     20.71 o
  -1  10  20        0.13      -11.58     11.58 o
   0  10  20      614.71      674.91     24.27 o
   1  10  20      104.82      104.36     12.68 o
   2  10  20       23.74       13.54     12.08 o
   3  10  20       99.67       76.91     13.81 o
   4  10  20      130.88      162.95     17.34 o
   5  10  20        1.26       -3.79     10.56 o
   6  10  20      230.50      254.52     21.09 o
   7  10  20       35.75       51.35     25.66 o
  -7  11  20      108.44       99.83     20.81 o
  -6  11  20        0.52      -10.65     15.82 o
  -5  11  20       15.18       -5.95     19.13 o
  -4  11  20       11.83       12.73     15.84 o
  -3  11  20       93.99       82.73     17.46 o
  -2  11  20      100.34       75.09     16.91 o
  -1  11  20      117.31      103.96     35.84 o
   0  11  20        0.05        6.74     12.99 o
   1  11  20       12.54       -5.90     12.35 o
   2  11  20      529.02      543.45     27.32 o
   3  11  20        4.61        4.52     11.65 o
   4  11  20       24.96       36.23     12.83 o
   5  11  20       54.02       45.03     13.84 o
   6  11  20      157.69      184.23     19.80 o
  -6  12  20       41.56       25.30     18.27 o
  -5  12  20       44.53       27.80     17.87 o
  -4  12  20       67.94       53.44     18.09 o
  -3  12  20       76.05       49.00     17.63 o
  -2  12  20       27.30       20.88     15.80 o
  -1  12  20       14.48      -13.92     13.92 o
   0  12  20        1.41       -1.25     13.50 o
   1  12  20      145.65      102.08     22.95 o
   2  12  20       10.00       -0.73     24.37 o
   3  12  20      270.13      260.23     22.37 o
   4  12  20       82.09       83.68     15.90 o
   5  12  20       81.91      105.04     17.07 o
  -4  13  20       37.98        9.60     17.58 o
  -3  13  20       99.66      113.32     20.19 o
  -2  13  20        0.70      -15.09     15.09 o
  -1  13  20        4.33      -13.86     14.57 o
   0  13  20        4.83      -22.02     22.02 o
   1  13  20       81.84       80.23     23.24 o
   2  13  20        7.58      -16.78     16.78 o
   3  13  20       12.34       15.35     18.14 o
 -12   1  21       47.63       44.77     14.02 o
 -11   1  21      390.20      417.07     25.57 o
 -10   1  21       69.27       67.54     12.08 o
  -9   1  21      286.03      294.08     17.58 o
  -8   1  21      226.25      207.92     14.79 o
  -7   1  21       29.43       25.58      9.08 o
  -6   1  21      325.86      283.28     20.03 o
  -5   1  21        2.10       -4.45      7.72 o
  -4   1  21      509.58      578.37     19.69 o
  -3   1  21       15.80       27.30      8.41 o
  -2   1  21       19.19        8.83      7.72 o
  -1   1  21       29.51       34.64      8.48 o
   0   1  21       64.98       49.64     10.32 o
   1   1  21       14.09        5.88      8.06 o
   2   1  21       83.20       81.34     14.84 o
   3   1  21      112.06      124.89     13.40 o
   4   1  21      160.75      150.07     16.77 o
   5   1  21      319.26      282.32     54.42 o
   6   1  21       17.04       10.12     14.50 o
   7   1  21        0.00        5.88     10.19 o
   8   1  21       34.73       34.64     12.28 o
   9   1  21       10.89       -0.77     10.88 o
  10   1  21       96.08      126.09     19.14 o
  11   1  21      151.70      220.15     23.60 o
 -12   2  21       40.31       88.84     19.03 o
 -11   2  21       52.65       52.18     12.01 o
 -10   2  21      145.22      124.19     13.46 o
  -9   2  21      113.05      107.35     18.93 o
  -8   2  21        9.39       13.14      7.93 o
  -7   2  21       99.88      112.75     12.42 o
  -6   2  21      497.04      535.89     20.04 o
  -5   2  21      915.95      998.56     26.99 o
  -4   2  21      460.52      469.04     18.32 o
  -3   2  21      164.03      158.88     12.00 o
  -2   2  21       30.83       32.43     11.71 o
  -1   2  21       93.50      120.47     12.87 o
   0   2  21        0.74       -8.07      8.07 o
   1   2  21      325.51      389.61     21.79 o
   2   2  21      571.93      613.92     29.20 o
   3   2  21      175.18      166.29     14.65 o
   4   2  21      157.59      172.88     16.60 o
   5   2  21       95.12       78.43     13.82 o
   6   2  21        4.96        6.58      9.74 o
   7   2  21      228.86      218.81     21.20 o
   8   2  21      109.02       78.45     14.68 o
   9   2  21       38.06       50.40     22.35 o
  10   2  21      116.18      140.20     21.13 o
  11   2  21      154.43      168.29     31.03 o
 -12   3  21      190.30      190.28     17.38 o
 -11   3  21      349.61      324.34     20.01 o
 -10   3  21      347.10      351.87     21.39 o
  -9   3  21       15.30        8.30      9.48 o
  -8   3  21      113.62      127.36     13.07 o
  -7   3  21        0.05       -3.51      7.27 o
  -6   3  21        1.93       -7.02      7.02 o
  -5   3  21       46.23       30.27      8.78 o
  -4   3  21        6.86        3.40      7.60 o
  -3   3  21      145.30      152.22     14.54 o
  -2   3  21     3472.23     3528.12    105.48 o
  -1   3  21      107.99      121.97     21.44 o
   0   3  21      181.55      183.05     15.59 o
   1   3  21       17.61        9.54      9.22 o
   2   3  21      250.26      249.33     17.82 o
   3   3  21      430.38      424.78     21.27 o
   4   3  21      589.32      617.70     26.84 o
   5   3  21        9.77       10.94      9.27 o
   6   3  21        0.02        6.28      9.99 o
   7   3  21       54.60       38.13     12.56 o
   8   3  21        0.70        9.78     11.40 o
   9   3  21       11.06       18.25     11.98 o
  10   3  21       88.51       96.42     24.69 o
 -11   4  21       60.93       73.09     15.91 o
 -10   4  21       46.94       48.60     20.22 o
  -9   4  21      459.85      494.33     22.65 o
  -8   4  21      138.76      153.77     14.28 o
  -7   4  21      413.76      442.90     20.03 o
  -6   4  21      342.07      305.08     14.65 o
  -5   4  21      102.53      104.28     11.87 o
  -4   4  21      214.67      222.71     17.91 o
  -3   4  21      122.84      148.83     18.26 o
  -2   4  21       25.52       39.01     10.45 o
  -1   4  21       22.14       35.36     10.48 o
   0   4  21       81.60       65.62     11.98 o
   1   4  21      125.36      129.66     14.00 o
   2   4  21      274.97      249.70     17.58 o
   3   4  21      481.66      493.76     22.59 o
   4   4  21      755.43      719.42     27.27 o
   5   4  21      398.63      384.04     20.78 o
   6   4  21      268.49      279.16     19.29 o
   7   4  21       57.37       37.36     12.71 o
   8   4  21        9.28       13.07     11.79 o
   9   4  21      113.19      106.66     25.12 o
  10   4  21      135.19      128.03     28.39 o
 -11   5  21       16.16       17.67     13.56 o
 -10   5  21      124.93      117.68     14.64 o
  -9   5  21       86.58      143.46     19.52 o
  -8   5  21        5.00       -7.30      8.82 o
  -7   5  21      281.69      270.52     20.73 o
  -6   5  21      169.33      155.65     17.02 o
  -5   5  21      623.25      662.13     27.32 o
  -4   5  21        5.45       -7.84      7.84 o
  -3   5  21       13.70       22.78      9.07 o
  -2   5  21      828.30      867.84     33.83 o
  -1   5  21      101.17      133.42     14.46 o
   0   5  21       28.94        3.96      9.46 o
   1   5  21       28.69       22.86     10.25 o
   2   5  21        8.45        0.02      9.40 o
   3   5  21      121.20      128.30     14.57 o
   4   5  21       87.42      102.01     13.71 o
   5   5  21      937.92      987.73     32.80 o
   6   5  21        0.23        0.71      9.06 o
   7   5  21      186.97      174.33     24.63 o
   8   5  21      478.61      476.36     42.58 o
   9   5  21       27.97        8.19     17.41 o
  10   5  21      420.94      389.83     44.09 o
 -11   6  21       38.10       38.66     12.89 o
 -10   6  21      180.82      207.29     18.44 o
  -9   6  21       16.44       22.21     18.23 o
  -8   6  21        5.49      -11.89     12.69 o
  -7   6  21       52.44       48.98     14.43 o
  -6   6  21      158.49      176.07     22.71 o
  -5   6  21       90.64       66.90     21.18 o
  -4   6  21      443.14      463.56     28.58 o
  -3   6  21       31.72       30.76      9.57 o
  -2   6  21      359.54      353.45     17.59 o
  -1   6  21      405.78      433.76     18.77 o
   0   6  21       37.89       36.46     10.78 o
   1   6  21       13.36       11.11      9.59 o
   2   6  21      852.40      854.48     30.40 o
   3   6  21     3044.73     3049.97    113.05 o
   4   6  21      799.86      821.85     30.14 o
   5   6  21      101.64       89.84     13.26 o
   6   6  21      311.37      309.02     21.00 o
   7   6  21      279.78      288.49     36.40 o
   8   6  21      179.27      120.35     26.55 o
   9   6  21       18.49       20.61     19.40 o
 -10   7  21      208.60      206.12     27.72 o
  -9   7  21      512.32      533.62     30.39 o
  -8   7  21      387.08      368.23     25.77 o
  -7   7  21        5.36       -8.12     13.26 o
  -6   7  21      426.64      434.37     27.28 o
  -5   7  21       40.52       23.33     13.20 o
  -4   7  21      119.57      135.35     17.47 o
  -3   7  21      957.52      990.16     28.58 o
  -2   7  21        3.11       -4.45      8.46 o
  -1   7  21       29.11       14.39      9.05 o
   0   7  21     1177.12     1156.64     30.55 o
   1   7  21       35.10       20.05     10.89 o
   2   7  21      398.02      351.33     23.46 o
   3   7  21       68.74       79.00     13.33 o
   4   7  21      235.61      187.29     19.93 o
   5   7  21        1.11        5.92     14.13 o
   6   7  21      570.57      589.20     76.56 o
   7   7  21       90.22       78.35     31.24 o
   8   7  21       23.03       34.99     19.40 o
   9   7  21       60.65       94.25     25.67 o
 -10   8  21       95.80       94.46     22.01 o
  -9   8  21       24.46      -14.05     14.81 o
  -8   8  21      442.60      508.76     30.54 o
  -7   8  21      365.22      406.73     34.15 o
  -6   8  21       71.57       75.25     16.89 o
  -5   8  21     1311.95     1369.21     43.17 o
  -4   8  21      385.07      384.01     24.77 o
  -3   8  21       69.96       80.32     15.45 o
  -2   8  21       38.66       32.55     10.28 o
  -1   8  21      286.71      313.38     17.91 o
   0   8  21       60.40       55.83     10.62 o
   1   8  21       76.89       74.86     11.00 o
   2   8  21      367.27      384.83     18.97 o
   3   8  21       20.37       17.96     10.83 o
   4   8  21      553.01      568.73     26.26 o
   5   8  21      175.43      142.51     22.45 o
   6   8  21      426.88      402.82     31.78 o
   7   8  21      308.69      362.26     36.55 o
   8   8  21       27.61       16.05     18.49 o
  -9   9  21       55.57       49.78     18.37 o
  -8   9  21        8.66      -13.37     14.99 o
  -7   9  21      243.02      223.55     22.81 o
  -6   9  21      880.08      922.80     37.48 o
  -5   9  21      109.94      123.16     18.71 o
  -4   9  21        0.02       -1.59     13.80 o
  -3   9  21      249.92      264.46     21.70 o
  -2   9  21       80.96       61.01     15.74 o
  -1   9  21       94.52       87.97     12.20 o
   0   9  21      186.03      194.02     21.66 o
   1   9  21        9.96        3.32      8.48 o
   2   9  21       46.76       45.83     10.22 o
   3   9  21       85.41       83.31     11.81 o
   4   9  21      211.75      227.85     25.57 o
   5   9  21       77.46       65.21     27.02 o
   6   9  21       77.12      117.40     41.14 o
   7   9  21       84.01       80.17     20.40 o
   8   9  21      225.55      213.31     33.87 o
  -8  10  21      202.15      197.16     29.53 o
  -7  10  21        0.37      -14.92     14.92 o
  -6  10  21      228.64      236.78     24.21 o
  -5  10  21      376.28      400.84     28.62 o
  -4  10  21      266.68      265.04     30.08 o
  -3  10  21        1.44        5.26     14.11 o
  -2  10  21       40.42       27.67     20.27 o
  -1  10  21        6.64       -4.03     12.72 o
   0  10  21      461.22      451.58     20.94 o
   1  10  21        5.88        3.84      9.57 o
   2  10  21      359.53      339.95     20.36 o
   3  10  21       23.78       24.40     12.79 o
   4  10  21      243.14      248.82     20.52 o
   5  10  21       17.45       29.18     16.62 o
   6  10  21       14.90       31.66     41.64 o
   7  10  21        0.27       36.90     17.49 o
  -7  11  21        1.76      -16.95     16.95 o
  -6  11  21        5.18      -15.63     15.63 o
  -5  11  21        0.73      -16.07     22.69 o
  -4  11  21      677.99      732.77     34.33 o
  -3  11  21        0.43      -14.13     14.13 o
  -2  11  21        5.97      -13.62     13.62 o
  -1  11  21      109.50       87.65     17.36 o
   0  11  21      255.65      282.82     22.93 o
   1  11  21        5.48        2.37     21.70 o
   2  11  21      324.15      312.09     23.06 o
   3  11  21      125.09      170.74     18.71 o
   4  11  21       21.97       31.23     13.18 o
   5  11  21        1.59       -0.81     12.52 o
  -5  12  21        3.85       -2.03     17.05 o
  -4  12  21      269.55      262.60     25.17 o
  -3  12  21       44.65       44.93     17.76 o
  -2  12  21        7.69      -13.81     13.81 o
  -1  12  21      127.35      106.16     18.65 o
   0  12  21       27.16       27.80     16.82 o
   1  12  21      215.33      202.35     27.57 o
   2  12  21       16.17       23.38     19.52 o
   3  12  21        0.89        1.94     11.80 o
   4  12  21       95.65      102.65     17.17 o
  -2  13  21        8.02       -1.64     16.03 o
  -1  13  21      159.99      140.28     21.34 o
   0  13  21        5.26      -17.46     17.46 o
   1  13  21       13.54      -17.56     17.56 o
 -12   0  22      110.78      114.87     30.37 o
 -11   0  22      273.70      355.95     42.66 o
 -10   0  22       12.49       61.75     24.92 o
  -9   0  22       82.11      106.11     18.04 o
  -8   0  22        7.54        9.74     12.47 o
  -7   0  22      362.22      282.64     43.40 o
  -6   0  22      202.36      226.12     31.68 o
  -5   0  22        3.06       -6.05     11.03 o
  -4   0  22     2732.96     2784.86     76.17 o
  -3   0  22      348.32      373.15     23.51 o
  -2   0  22      388.32      373.06     29.53 o
  -1   0  22        3.26       -4.56     10.33 o
   0   0  22      752.45      793.01     32.85 o
   1   0  22        6.36      -11.73     11.73 o
   2   0  22      268.41      225.96     28.19 o
   3   0  22       18.75       -4.87     13.57 o
   4   0  22      185.92      131.71     23.90 o
   5   0  22      322.47      296.09     34.00 o
   6   0  22      637.90      591.33     43.30 o
   7   0  22     2191.93     2173.86     95.22 o
   8   0  22      251.36      247.72     32.82 o
   9   0  22       31.62       27.67     17.85 o
  10   0  22      356.31      383.38     42.33 o
 -12   1  22        0.11       -8.00     15.51 o
 -11   1  22        2.38        2.43     14.76 o
 -10   1  22       17.33       -0.67     11.48 o
  -9   1  22       42.82       38.44     10.62 o
  -8   1  22        7.81       -8.72     11.65 o
  -7   1  22       82.08      105.89     12.02 o
  -6   1  22      367.63      348.37     17.74 o
  -5   1  22        0.13       -0.59      7.88 o
  -4   1  22      419.67      417.81     18.34 o
  -3   1  22      633.79      657.50     25.10 o
  -2   1  22       26.89       21.22      8.39 o
  -1   1  22      117.35      126.28     28.22 o
   0   1  22       53.30       42.31     10.24 o
   1   1  22       70.98       68.53     11.67 o
   2   1  22      152.22      121.01     15.46 o
   3   1  22     1460.33     1462.20    135.33 o
   4   1  22      770.16      771.34     33.89 o
   5   1  22       88.36       75.07     14.22 o
   6   1  22      385.17      411.46     26.07 o
   7   1  22      189.92      167.30     19.31 o
   8   1  22       67.91       78.82     15.72 o
   9   1  22       71.13       72.10     17.22 o
  10   1  22        0.75        3.26     12.17 o
 -11   2  22      114.59      162.20     18.44 o
 -10   2  22       16.16        9.14     11.81 o
  -9   2  22       19.55       13.44     11.16 o
  -8   2  22      118.69      114.94     12.76 o
  -7   2  22      298.01      261.33     16.10 o
  -6   2  22       10.28        7.40      8.15 o
  -5   2  22       26.19       11.76     12.83 o
  -4   2  22        0.21       -7.26      7.26 o
  -3   2  22      163.47      157.98     15.11 o
  -2   2  22       36.25       28.39     10.28 o
  -1   2  22        2.35        4.33     11.39 o
   0   2  22      365.72      399.01     20.52 o
   1   2  22      747.39      747.22     27.17 o
   2   2  22      650.71      655.92     25.65 o
   3   2  22      478.21      477.81     23.29 o
   4   2  22       19.04       27.22     11.41 o
   5   2  22      539.56      522.44     28.53 o
   6   2  22       30.59       31.87     11.68 o
   7   2  22       57.77       67.64     16.39 o
   8   2  22        2.33       -9.99      9.99 o
   9   2  22        4.09       -2.48     10.46 o
  10   2  22      267.99      280.28     26.09 o
 -11   3  22      295.35      276.11     19.22 o
 -10   3  22       32.63       61.96     12.20 o
  -9   3  22      321.38      307.28     22.06 o
  -8   3  22      506.56      535.65     25.21 o
  -7   3  22      834.89      843.24     26.02 o
  -6   3  22       48.06       31.03      9.60 o
  -5   3  22       24.79       17.14     15.13 o
  -4   3  22       21.09       24.31     10.63 o
  -3   3  22      466.12      515.18     24.05 o
  -2   3  22      207.08      186.65     15.93 o
  -1   3  22        5.54        3.96      9.09 o
   0   3  22      198.06      186.63     16.75 o
   1   3  22     1044.73     1006.63     32.12 o
   2   3  22       51.17       54.24     11.46 o
   3   3  22       12.27       27.07     10.40 o
   4   3  22      189.88      196.97     22.69 o
   5   3  22        7.37       16.52      9.67 o
   6   3  22       26.48       18.22     11.50 o
   7   3  22      116.91      118.16     21.63 o
   8   3  22       56.73       27.81     13.22 o
   9   3  22       31.27       30.98     15.00 o
  10   3  22      460.60      552.52     47.95 o
 -11   4  22        0.32      -10.70     10.70 o
 -10   4  22      126.74      115.05     17.90 o
  -9   4  22      213.02      188.90     16.37 o
  -8   4  22      197.46      212.57     16.17 o
  -7   4  22        4.58        2.64     10.79 o
  -6   4  22       17.55       -3.86     11.06 o
  -5   4  22        2.87        0.06     11.39 o
  -4   4  22      252.50      260.35     18.56 o
  -3   4  22      119.00      142.38     15.06 o
  -2   4  22        6.89        4.58      9.58 o
  -1   4  22      101.69      118.96     14.10 o
   0   4  22      156.47      164.53     15.72 o
   1   4  22       29.26       35.09     12.58 o
   2   4  22      707.54      698.52     26.90 o
   3   4  22      958.97     1029.36     33.24 o
   4   4  22     1074.08     1097.07     34.66 o
   5   4  22        1.30        4.55     10.54 o
   6   4  22       28.85       18.30     10.16 o
   7   4  22       99.04       67.96     14.47 o
   8   4  22      279.66      272.39     24.35 o
   9   4  22        5.16        5.20     17.00 o
  10   4  22        0.01       37.15     21.15 o
 -11   5  22      101.18       98.64     15.51 o
 -10   5  22      312.14      295.01     19.90 o
  -9   5  22        0.10        6.11     10.85 o
  -8   5  22       17.33       21.30     13.79 o
  -7   5  22      210.79      222.64     19.86 o
  -6   5  22       18.04       20.42     12.16 o
  -5   5  22      179.79      197.82     17.01 o
  -4   5  22       14.21       -2.19      9.45 o
  -3   5  22      124.02      116.35     22.41 o
  -2   5  22      244.18      269.54     19.54 o
  -1   5  22        5.40       25.41     10.77 o
   0   5  22        2.08        1.75      9.44 o
   1   5  22      298.46      305.84     20.19 o
   2   5  22        7.92        3.66      9.35 o
   3   5  22        7.02       11.65     10.60 o
   4   5  22       85.09       88.96     13.70 o
   5   5  22       91.50       89.97     13.13 o
   6   5  22       15.05       13.17     10.17 o
   7   5  22      210.96      193.83     17.78 o
   8   5  22       83.14       51.31     21.35 o
   9   5  22      229.04      248.76     36.39 o
 -10   6  22       63.38       89.07     18.20 o
  -9   6  22       62.08       52.62     16.30 o
  -8   6  22      421.84      339.35     29.10 o
  -7   6  22       54.06       71.51     17.58 o
  -6   6  22      509.05      557.60     28.34 o
  -5   6  22       10.91       19.11     12.86 o
  -4   6  22      147.68      141.50     13.36 o
  -3   6  22      205.95      195.75     17.48 o
  -2   6  22       43.82       22.43     11.03 o
  -1   6  22      854.41      841.17     30.31 o
   0   6  22       10.58       13.08     10.74 o
   1   6  22      290.21      297.64     20.45 o
   2   6  22      171.31      161.03     16.28 o
   3   6  22      170.37      198.59     17.25 o
   4   6  22      106.03      134.70     15.35 o
   5   6  22       86.72       86.75     13.45 o
   6   6  22       26.06       23.72     11.34 o
   7   6  22        0.41        9.12     13.57 o
   8   6  22      126.63      144.77     34.33 o
   9   6  22      139.77      157.65     31.31 o
 -10   7  22        0.33       -9.70     16.97 o
  -9   7  22       57.96       42.34     21.06 o
  -8   7  22        1.06       18.72     15.34 o
  -7   7  22      238.30      256.36     24.74 o
  -6   7  22       11.78        0.77     13.34 o
  -5   7  22       95.63       61.02     15.40 o
  -4   7  22      122.70      136.93     17.17 o
  -3   7  22       31.07       32.76     10.15 o
  -2   7  22      201.29      200.22     15.08 o
  -1   7  22        0.15        2.82     10.12 o
   0   7  22       29.29       30.16     11.43 o
   1   7  22       26.03       16.56     10.84 o
   2   7  22        0.36        9.83     14.56 o
   3   7  22        8.74       11.34     10.47 o
   4   7  22      161.39      164.96     16.39 o
   5   7  22      139.81      152.57     16.66 o
   6   7  22        6.09       21.33     25.28 o
   7   7  22       17.93       15.31     15.05 o
   8   7  22      509.30      540.09     34.61 o
  -9   8  22        2.37       -4.55     14.95 o
  -8   8  22       12.01      -13.56     14.25 o
  -7   8  22      122.99      173.69     34.15 o
  -6   8  22      218.10      194.77     20.92 o
  -5   8  22        0.00      -12.64     12.64 o
  -4   8  22       68.20       52.20     18.17 o
  -3   8  22       90.01       99.33     16.38 o
  -2   8  22      165.86      182.99     14.89 o
  -1   8  22       17.19        5.65      9.08 o
   0   8  22        2.26       -1.98     10.36 o
   1   8  22      133.82      123.40     20.59 o
   2   8  22      393.30      372.07     43.92 o
   3   8  22       29.29       37.22     12.04 o
   4   8  22       67.52       44.71     12.39 o
   5   8  22      422.87      384.92     76.52 o
   6   8  22       33.38       36.95     17.09 o
   7   8  22       35.39       39.65     16.70 o
   8   8  22       80.81       97.06     20.69 o
  -8   9  22       90.17       82.41     20.09 o
  -7   9  22      542.06      486.58     30.45 o
  -6   9  22      102.49      100.87     20.22 o
  -5   9  22       73.52       92.87     18.63 o
  -4   9  22        7.95       -9.75     14.09 o
  -3   9  22      176.09      195.19     19.93 o
  -2   9  22     1072.99     1053.24     44.94 o
  -1   9  22       95.94       78.83     14.61 o
   0   9  22       35.08       30.10     12.30 o
   1   9  22      280.89      234.33     16.58 o
   2   9  22        1.71       10.22     11.09 o
   3   9  22       23.96       26.84     11.93 o
   4   9  22       94.19       98.39     20.19 o
   5   9  22      142.55      131.32     21.69 o
   6   9  22       38.03       39.56     17.50 o
   7   9  22       10.79       19.48     16.99 o
  -7  10  22        5.97      -15.99     15.99 o
  -6  10  22       23.36       14.13     16.96 o
  -5  10  22        0.64      -12.82     16.80 o
  -4  10  22        0.14      -23.03     23.03 o
  -3  10  22       25.08        4.81     25.41 o
  -2  10  22       32.89       16.35     17.86 o
  -1  10  22        3.19      -12.49     12.49 o
   0  10  22       13.53       -2.90     10.38 o
   1  10  22      118.48       99.95     13.05 o
   2  10  22      317.69      312.27     19.12 o
   3  10  22        0.24       -9.31     13.87 o
   4  10  22       78.34       95.38     20.79 o
   5  10  22        4.85       -0.42     15.13 o
   6  10  22      521.17      546.43     55.09 o
  -6  11  22      342.93      371.76     30.18 o
  -5  11  22      729.96      752.68     36.42 o
  -4  11  22       73.31       56.07     18.26 o
  -3  11  22       12.07        4.18     15.32 o
  -2  11  22      120.74      135.08     19.75 o
  -1  11  22      367.89      451.96     52.81 o
   0  11  22      206.32      266.19     22.93 o
   1  11  22       54.29       31.16     24.77 o
   2  11  22      221.13      238.14     20.97 o
   3  11  22        2.96       13.80     14.73 o
   4  11  22       15.97        7.49     15.71 o
   5  11  22        3.68        7.26     19.14 o
  -4  12  22      683.37      723.39     36.58 o
  -3  12  22      312.96      256.58     26.09 o
  -2  12  22        1.85        0.11     15.74 o
  -1  12  22      127.64      113.54     18.91 o
   0  12  22        1.11      -12.87     12.87 o
   1  12  22      336.81      369.83     38.92 o
   2  12  22       36.97       23.69     20.01 o
   3  12  22      189.23      224.78     50.87 o
 -11   1  23       14.95        7.91     15.49 o
 -10   1  23      224.74      242.60     27.03 o
  -9   1  23        1.57      -12.20     12.20 o
  -8   1  23       15.87       -9.01      9.01 o
  -7   1  23      235.13      219.47     17.55 o
  -6   1  23       83.68       63.33     10.74 o
  -5   1  23      386.94      390.64     18.26 o
  -4   1  23       42.36       32.44      9.20 o
  -3   1  23      674.58      660.94     21.80 o
[truncated: 52,728 more chars]
